# Supplementary material for: 2,3,5,6-Tetra­methoxy­piperazine-1,4-dicarbaldehyde
Source: Acta Crystallogr Sect E Struct Rep Online. 2009 Sep 5;65(Pt 10):o2338. doi: 10.1107/S1600536809035259 (PMC2970317; doi:10.1107/S1600536809035259)
Supplement: Supplementary file 1 [file e-65-o2338-sup1.cif]

##############################################################################
###                                                                        ###
###        Electronic paper (Acta Crystallographica Section E)             ###
###                                                                        ###
##############################################################################
#                                                                            #
# This CIF contains the data in a paper accepted for publication in Acta     #
# Crystallographica Section E. It conforms to the requirements of Notes      #
# for Authors for Section E, and has been peer reviewed under the auspices   #
# of the IUCr Commission on Journals.                                        #
#                                                                            #
# Full details of the Crystallographic Information File format               #
# are given in the paper "The Crystallographic Information File (CIF):       #
# a New Standard Archive File for Crystallography" by S. R. Hall, F. H.      #
# Allen and I. D. Brown [Acta Cryst. (1991), A47, 655-685].                  #
#                                                                            #
# The current version of the core CIF dictionary is obtainable from          #
# ftp://ftp.iucr.org/pub/cif_core.dic. The current version number is 2.4.    #
#                                                                            #
# Software is freely available for graphical display of the structure(s) in  #
# this CIF.  For information consult the CIF home page http://www.iucr.org/  #
# cif/home.html                                                              #
#                                                                            #
# This file may be used for bona fide research purposes within the           #
# scientific community so long as proper attribution is given to the journal # 
# article from which it was obtained.                                        #
#                                                                            #
##############################################################################
                                             
data_I
_audit_creation_method     SHELXL-97
_chemical_name_systematic
;
2,3,5,6-Tetramethoxypiperazine-1,4-dicarbaldehyde
;
_chemical_name_common     ?
_chemical_formula_moiety     'C10 H18 N2 O6'
_chemical_formula_sum     'C10 H18 N2 O6'
_chemical_formula_iupac     'C10 H18 N2 O6'
_chemical_formula_weight     262.26
_chemical_melting_point     ?
_symmetry_cell_setting     monoclinic
_symmetry_space_group_name_H-M     'P 21/n'
_symmetry_space_group_name_Hall     '-P 2yn'
loop_
    _symmetry_equiv_pos_as_xyz
    'x, y, z'
    '-x+1/2, y+1/2, -z+1/2'
    '-x, -y, -z'
    'x-1/2, -y-1/2, z-1/2'
_cell_length_a     14.331(4)
_cell_length_b     6.6044(18)
_cell_length_c     14.332(4)
_cell_angle_alpha     90.00
_cell_angle_beta     114.800(3)
_cell_angle_gamma     90.00
_cell_volume     1231.4(6)
_cell_formula_units_Z     4
_cell_measurement_reflns_used     1254
_cell_measurement_theta_min     2
_cell_measurement_theta_max     25
_cell_measurement_temperature     120(2)
_exptl_crystal_description     needle
_exptl_crystal_colour     colourless
_exptl_crystal_size_max     0.5
_exptl_crystal_size_mid     0.05
_exptl_crystal_size_min     0.05
_exptl_crystal_density_diffrn     1.415
_exptl_crystal_density_meas     ?
_exptl_crystal_density_method     'not measured'
_exptl_crystal_F_000     560
_exptl_absorpt_coefficient_mu     0.117
_exptl_absorpt_correction_type     'multi-scan'
_exptl_absorpt_process_details     '(SADABS; Sheldrick, 1998)'
_exptl_absorpt_correction_T_min     0.980
_exptl_absorpt_correction_T_max     0.995
_exptl_special_details
;
;
_diffrn_ambient_temperature     120(2)
_diffrn_radiation_type     MoK\a
_diffrn_radiation_wavelength     0.71073
_diffrn_radiation_source     'fine-focus sealed tube'
_diffrn_radiation_monochromator     graphite
_diffrn_measurement_device_type     'Bruker SMART 1000 CCD area-detector'
_diffrn_measurement_method     '\f and \w'
_diffrn_detector_area_resol_mean     ?
_diffrn_reflns_number     12344
_diffrn_reflns_av_R_equivalents     0.0365
_diffrn_reflns_av_sigmaI/netI     0.0301
_diffrn_reflns_theta_min     1.57
_diffrn_reflns_theta_max     27.99
_diffrn_reflns_theta_full     27.99
_diffrn_measured_fraction_theta_max     0.994
_diffrn_measured_fraction_theta_full     0.994
_diffrn_reflns_limit_h_min     -18
_diffrn_reflns_limit_h_max     18
_diffrn_reflns_limit_k_min     -8
_diffrn_reflns_limit_k_max     8
_diffrn_reflns_limit_l_min     -18
_diffrn_reflns_limit_l_max     18
_refine_special_details
;
Refinement of <i>F</i>^2^ against ALL reflections. The weighted <i>R</i>-factor
<i>wR</i> and goodness of fit <i>S</i> are based on <i>F</i>^2^, conventional
<i>R</i>-factors <i>R</i> are based on <i>F</i>, with <i>F</i> set to zero for
negative <i>F</i>^2^. The threshold expression of <i>F</i>^2^ >
\s(<i>F</i>^2^) is used only for calculating <i>R</i>-factors(gt) <i>etc</i>.
and is not relevant to the choice of reflections for refinement.
<i>R</i>-factors based on <i>F</i>^2^ are statistically about twice as large
as those based on <i>F</i>, and <i>R</i>- factors based on ALL data will be
even larger.
;
_reflns_number_total     2958
_reflns_number_gt     2242
_reflns_threshold_expression     I>2\s(I)
_refine_ls_structure_factor_coef     Fsqd
_refine_ls_matrix_type     full
_refine_ls_R_factor_all     0.0771
_refine_ls_R_factor_gt     0.0588
_refine_ls_wR_factor_gt     0.1187
_refine_ls_wR_factor_ref     0.1267
_refine_ls_goodness_of_fit_ref     1.000
_refine_ls_restrained_S_all     1.000
_refine_ls_number_reflns     2958
_refine_ls_number_parameters     168
_refine_ls_number_restraints     0
_refine_ls_hydrogen_treatment     constr
_refine_ls_weighting_scheme     calc
_refine_ls_weighting_details
         'calc w=1/[\s^2^(Fo^2^)+(0.0108P)^2^+2.6266P] where P=(Fo^2^+2Fc^2^)/3'
_atom_sites_solution_hydrogens     geom
_atom_sites_solution_primary     direct
_atom_sites_solution_secondary     difmap
_refine_ls_shift/su_max     0.001
_refine_ls_shift/su_mean     0.000
_refine_diff_density_max     0.557
_refine_diff_density_min     -0.295
_refine_ls_extinction_method     none
_refine_ls_extinction_coef     ?
loop_
    _atom_type_symbol
    _atom_type_description
    _atom_type_scat_dispersion_real
    _atom_type_scat_dispersion_imag
    _atom_type_scat_source
    'C' 'C' 0.0033 0.0016
                         'International Tables Vol C Tables 4.2.6.8 and 6.1.1.4'
    'H' 'H' 0.0000 0.0000
                         'International Tables Vol C Tables 4.2.6.8 and 6.1.1.4'
    'N' 'N' 0.0061 0.0033
                         'International Tables Vol C Tables 4.2.6.8 and 6.1.1.4'
    'O' 'O' 0.0106 0.0060
                         'International Tables Vol C Tables 4.2.6.8 and 6.1.1.4'
_computing_data_collection     'SMART (Bruker, 1998)'
_computing_cell_refinement     'SAINT-Plus (Bruker, 1998)'
_computing_data_reduction     'SAINT-Plus (Bruker, 1998)'
_computing_structure_solution     'SHELXTL (Sheldrick, 2008)'
_computing_structure_refinement     'SHELXTL (Sheldrick, 2008)'
_computing_molecular_graphics     'SHELXTL (Sheldrick, 2008)'
_computing_publication_material     'SHELXTL (Sheldrick, 2008)'
loop_
    _atom_site_type_symbol
    _atom_site_label
    _atom_site_fract_x
    _atom_site_fract_y
    _atom_site_fract_z
    _atom_site_U_iso_or_equiv
    _atom_site_adp_type
    _atom_site_calc_flag
    _atom_site_refinement_flags
    _atom_site_occupancy
    _atom_site_disorder_assembly
    _atom_site_disorder_group
    O O1 0.67186(15) 0.1494(3) 0.66884(16) 0.0354(5) Uani d . 1 . .
    O O2 0.62334(13) 0.7282(3) 0.49476(14) 0.0279(4) Uani d . 1 . .
    O O3 0.55403(13) 0.3233(3) 0.39458(14) 0.0291(4) Uani d . 1 . .
    O O4 1.17420(15) 0.1502(3) 0.66699(16) 0.0354(5) Uani d . 1 . .
    O O5 0.99381(14) 0.7197(3) 0.62522(15) 0.0311(5) Uani d . 1 . .
    O O6 0.89855(13) 0.3088(3) 0.55478(15) 0.0322(5) Uani d . 1 . .
    N N1 0.59356(15) 0.4210(3) 0.56729(16) 0.0237(5) Uani d . 1 . .
    N N2 1.06918(15) 0.4199(4) 0.59207(17) 0.0245(5) Uani d . 1 . .
    C C1 0.58449(18) 0.6410(4) 0.5610(2) 0.0239(5) Uani d . 1 . .
    H H1A 0.6218 0.6977 0.6300 0.029 Uiso calc R 1 . .
    C C2 0.52907(18) 0.2971(4) 0.47925(19) 0.0245(5) Uani d . 1 . .
    H H2A 0.5365 0.1541 0.4993 0.029 Uiso calc R 1 . .
    C C3 0.66071(19) 0.3326(4) 0.6564(2) 0.0260(6) Uani d . 1 . .
    H H3A 0.7002 0.4165 0.7108 0.031 Uiso calc R 1 . .
    C C4 0.73438(19) 0.7406(5) 0.5418(2) 0.0332(7) Uani d . 1 . .
    H H4A 0.7577 0.7963 0.4934 0.050 Uiso calc R 1 . .
    H H4B 0.7628 0.6077 0.5618 0.050 Uiso calc R 1 . .
    H H4C 0.7563 0.8262 0.6013 0.050 Uiso calc R 1 . .
    C C5 0.6535(2) 0.2490(5) 0.4132(2) 0.0360(7) Uani d . 1 . .
    H H5A 0.6669 0.2731 0.3539 0.054 Uiso calc R 1 . .
    H H5B 0.6565 0.1063 0.4268 0.054 Uiso calc R 1 . .
    H H5C 0.7041 0.3176 0.4715 0.054 Uiso calc R 1 . .
    C C6 1.06031(19) 0.6398(4) 0.5843(2) 0.0259(6) Uani d . 1 . .
    H H6A 1.1287 0.6991 0.6214 0.031 Uiso calc R 1 . .
    C C7 0.98182(18) 0.2938(4) 0.5274(2) 0.0268(6) Uani d . 1 . .
    H H7A 1.0040 0.1522 0.5327 0.032 Uiso calc R 1 . .
    C C8 1.16039(18) 0.3332(4) 0.6578(2) 0.0259(6) Uani d . 1 . .
    H H8A 1.2143 0.4181 0.6972 0.031 Uiso calc R 1 . .
    C C9 1.0398(2) 0.7262(5) 0.7347(2) 0.0384(7) Uani d . 1 . .
    H H9A 0.9897 0.7693 0.7587 0.058 Uiso calc R 1 . .
    H H9B 1.0962 0.8199 0.7579 0.058 Uiso calc R 1 . .
    H H9C 1.0644 0.5939 0.7614 0.058 Uiso calc R 1 . .
    C C10 0.9185(2) 0.2250(6) 0.6521(2) 0.0412(8) Uani d . 1 . .
    H H10A 0.8587 0.2393 0.6657 0.062 Uiso calc R 1 . .
    H H10B 0.9753 0.2948 0.7041 0.062 Uiso calc R 1 . .
    H H10C 0.9351 0.0841 0.6526 0.062 Uiso calc R 1 . .
loop_
    _atom_site_aniso_label
    _atom_site_aniso_U_11
    _atom_site_aniso_U_22
    _atom_site_aniso_U_33
    _atom_site_aniso_U_12
    _atom_site_aniso_U_13
    _atom_site_aniso_U_23
    O1 0.0309(10) 0.0386(13) 0.0360(11) 0.0059(9) 0.0134(9) 0.0068(9)
    O2 0.0191(8) 0.0373(11) 0.0310(10) -0.0045(8) 0.0141(7) 0.0020(8)
    O3 0.0198(8) 0.0421(12) 0.0274(9) 0.0021(8) 0.0119(7) -0.0010(9)
    O4 0.0257(9) 0.0393(13) 0.0407(12) 0.0066(9) 0.0134(9) 0.0067(10)
    O5 0.0205(8) 0.0430(12) 0.0334(10) 0.0052(8) 0.0148(8) -0.0060(9)
    O6 0.0167(8) 0.0475(13) 0.0341(10) 0.0017(8) 0.0124(8) 0.0062(9)
    N1 0.0180(9) 0.0285(12) 0.0258(11) -0.0011(8) 0.0103(8) 0.0003(9)
    N2 0.0152(9) 0.0295(12) 0.0284(11) 0.0010(8) 0.0088(8) -0.0010(9)
    C1 0.0184(11) 0.0290(14) 0.0252(12) -0.0023(10) 0.0099(10) -0.0007(11)
    C2 0.0177(11) 0.0320(15) 0.0256(12) -0.0008(10) 0.0108(10) 0.0005(11)
    C3 0.0184(11) 0.0350(16) 0.0260(13) 0.0011(11) 0.0107(10) 0.0025(11)
    C4 0.0189(12) 0.0384(17) 0.0462(17) -0.0040(11) 0.0175(12) -0.0005(14)
    C5 0.0220(13) 0.0527(19) 0.0379(16) 0.0055(13) 0.0172(12) -0.0032(14)
    C6 0.0171(11) 0.0305(15) 0.0312(14) 0.0003(10) 0.0112(10) -0.0049(11)
    C7 0.0172(11) 0.0332(15) 0.0313(14) 0.0010(10) 0.0113(10) -0.0033(11)
    C8 0.0153(11) 0.0367(16) 0.0275(13) 0.0023(10) 0.0107(10) 0.0042(12)
    C9 0.0395(16) 0.0463(19) 0.0335(15) 0.0073(14) 0.0193(13) -0.0043(14)
    C10 0.0279(14) 0.056(2) 0.0452(18) 0.0047(14) 0.0203(13) 0.0170(16)
_geom_special_details
;
All e.s.d.'s (except the e.s.d. in the dihedral angle between two l.s. planes)
are estimated using the full covariance matrix. The cell e.s.d.'s are taken
into account individually in the estimation of e.s.d.'s in distances, angles
and torsion angles; correlations between e.s.d.'s in cell parameters are only
used when they are defined by crystal symmetry. An approximate (isotropic)
treatment of cell e.s.d.'s is used for estimating e.s.d.'s involving l.s.
planes.
;
loop_
    _geom_bond_atom_site_label_1
    _geom_bond_atom_site_label_2
    _geom_bond_site_symmetry_2
    _geom_bond_distance
    _geom_bond_publ_flag
    O1 C3 . 1.224(3) ?
    O2 C1 . 1.409(3) ?
    O2 C4 . 1.447(3) ?
    O3 C2 . 1.412(3) ?
    O3 C5 . 1.423(3) ?
    O4 C8 . 1.223(3) ?
    O5 C6 . 1.414(3) ?
    O5 C9 . 1.425(3) ?
    O6 C7 . 1.408(3) ?
    O6 C10 . 1.414(3) ?
    N1 C3 . 1.367(3) ?
    N1 C1 . 1.458(4) ?
    N1 C2 . 1.462(3) ?
    N2 C8 . 1.375(3) ?
    N2 C6 . 1.458(4) ?
    N2 C7 . 1.465(3) ?
    C1 C2 3_666 1.537(3) ?
    C1 H1A . 0.9800 ?
    C2 C1 3_666 1.537(3) ?
    C2 H2A . 0.9800 ?
    C3 H3A . 0.9300 ?
    C4 H4A . 0.9600 ?
    C4 H4B . 0.9600 ?
    C4 H4C . 0.9600 ?
    C5 H5A . 0.9600 ?
    C5 H5B . 0.9600 ?
    C5 H5C . 0.9600 ?
    C6 C7 3_766 1.519(4) ?
    C6 H6A . 0.9800 ?
    C7 C6 3_766 1.519(4) ?
    C7 H7A . 0.9800 ?
    C8 H8A . 0.9300 ?
    C9 H9A . 0.9600 ?
    C9 H9B . 0.9600 ?
    C9 H9C . 0.9600 ?
    C10 H10A . 0.9600 ?
    C10 H10B . 0.9600 ?
    C10 H10C . 0.9600 ?
loop_
    _geom_angle_atom_site_label_1
    _geom_angle_atom_site_label_2
    _geom_angle_atom_site_label_3
    _geom_angle_site_symmetry_1
    _geom_angle_site_symmetry_3
    _geom_angle
    _geom_angle_publ_flag
    C1 O2 C4 . . 112.2(2) ?
    C2 O3 C5 . . 113.0(2) ?
    C6 O5 C9 . . 112.8(2) ?
    C7 O6 C10 . . 113.8(2) ?
    C3 N1 C1 . . 119.6(2) ?
    C3 N1 C2 . . 120.6(2) ?
    C1 N1 C2 . . 119.8(2) ?
    C8 N2 C6 . . 119.6(2) ?
    C8 N2 C7 . . 120.7(2) ?
    C6 N2 C7 . . 119.6(2) ?
    O2 C1 N1 . . 113.5(2) ?
    O2 C1 C2 . 3_666 107.1(2) ?
    N1 C1 C2 . 3_666 109.9(2) ?
    O2 C1 H1A . . 108.7 ?
    N1 C1 H1A . . 108.7 ?
    C2 C1 H1A 3_666 . 108.7 ?
    O3 C2 N1 . . 112.1(2) ?
    O3 C2 C1 . 3_666 104.8(2) ?
    N1 C2 C1 . 3_666 111.2(2) ?
    O3 C2 H2A . . 109.5 ?
    N1 C2 H2A . . 109.5 ?
    C1 C2 H2A 3_666 . 109.5 ?
    O1 C3 N1 . . 123.8(3) ?
    O1 C3 H3A . . 118.1 ?
    N1 C3 H3A . . 118.1 ?
    O2 C4 H4A . . 109.5 ?
    O2 C4 H4B . . 109.5 ?
    H4A C4 H4B . . 109.5 ?
    O2 C4 H4C . . 109.5 ?
    H4A C4 H4C . . 109.5 ?
    H4B C4 H4C . . 109.5 ?
    O3 C5 H5A . . 109.5 ?
    O3 C5 H5B . . 109.5 ?
    H5A C5 H5B . . 109.5 ?
    O3 C5 H5C . . 109.5 ?
    H5A C5 H5C . . 109.5 ?
    H5B C5 H5C . . 109.5 ?
    O5 C6 N2 . . 113.1(2) ?
    O5 C6 C7 . 3_766 106.9(2) ?
    N2 C6 C7 . 3_766 110.5(2) ?
    O5 C6 H6A . . 108.7 ?
    N2 C6 H6A . . 108.7 ?
    C7 C6 H6A 3_766 . 108.7 ?
    O6 C7 N2 . . 112.5(2) ?
    O6 C7 C6 . 3_766 105.4(2) ?
    N2 C7 C6 . 3_766 111.1(2) ?
    O6 C7 H7A . . 109.3 ?
    N2 C7 H7A . . 109.3 ?
    C6 C7 H7A 3_766 . 109.3 ?
    O4 C8 N2 . . 123.4(3) ?
    O4 C8 H8A . . 118.3 ?
    N2 C8 H8A . . 118.3 ?
    O5 C9 H9A . . 109.5 ?
    O5 C9 H9B . . 109.5 ?
    H9A C9 H9B . . 109.5 ?
    O5 C9 H9C . . 109.5 ?
    H9A C9 H9C . . 109.5 ?
    H9B C9 H9C . . 109.5 ?
    O6 C10 H10A . . 109.5 ?
    O6 C10 H10B . . 109.5 ?
    H10A C10 H10B . . 109.5 ?
    O6 C10 H10C . . 109.5 ?
    H10A C10 H10C . . 109.5 ?
    H10B C10 H10C . . 109.5 ?
loop_
    _geom_torsion_atom_site_label_1
    _geom_torsion_atom_site_label_2
    _geom_torsion_atom_site_label_3
    _geom_torsion_atom_site_label_4
    _geom_torsion_site_symmetry_1
    _geom_torsion_site_symmetry_2
    _geom_torsion_site_symmetry_3
    _geom_torsion_site_symmetry_4
    _geom_torsion
    _geom_torsion_publ_flag
    C4 O2 C1 N1 . . . . -78.1(3) ?
    C4 O2 C1 C2 . . . 3_666 160.4(2) ?
    C3 N1 C1 O2 . . . . 110.9(3) ?
    C2 N1 C1 O2 . . . . -70.5(3) ?
    C3 N1 C1 C2 . . . 3_666 -129.1(2) ?
    C2 N1 C1 C2 . . . 3_666 49.4(3) ?
    C5 O3 C2 N1 . . . . 66.7(3) ?
    C5 O3 C2 C1 . . . 3_666 -172.6(2) ?
    C3 N1 C2 O3 . . . . -114.5(3) ?
    C1 N1 C2 O3 . . . . 67.0(3) ?
    C3 N1 C2 C1 . . . 3_666 128.5(2) ?
    C1 N1 C2 C1 . . . 3_666 -50.0(3) ?
    C1 N1 C3 O1 . . . . 178.7(2) ?
    C2 N1 C3 O1 . . . . 0.2(4) ?
    C9 O5 C6 N2 . . . . 77.0(3) ?
    C9 O5 C6 C7 . . . 3_766 -161.1(2) ?
    C8 N2 C6 O5 . . . . -111.3(2) ?
    C7 N2 C6 O5 . . . . 70.6(3) ?
    C8 N2 C6 C7 . . . 3_766 128.9(2) ?
    C7 N2 C6 C7 . . . 3_766 -49.1(3) ?
    C10 O6 C7 N2 . . . . -67.6(3) ?
    C10 O6 C7 C6 . . . 3_766 171.2(3) ?
    C8 N2 C7 O6 . . . . 113.5(3) ?
    C6 N2 C7 O6 . . . . -68.5(3) ?
    C8 N2 C7 C6 . . . 3_766 -128.7(2) ?
    C6 N2 C7 C6 . . . 3_766 49.4(3) ?
    C6 N2 C8 O4 . . . . -178.6(2) ?
    C7 N2 C8 O4 . . . . -0.5(4) ?
loop_
    _geom_hbond_atom_site_label_D
    _geom_hbond_atom_site_label_H
    _geom_hbond_atom_site_label_A
    _geom_hbond_site_symmetry_A
    _geom_hbond_distance_DH
    _geom_hbond_distance_HA
    _geom_hbond_distance_DA
    _geom_hbond_angle_DHA
    _geom_hbond_publ_flag
    C5 H5C O6 . 0.96 2.53 3.260(4) 133 yes
    C3 H3A O1 2_656 0.93 2.46 3.371(3) 167 yes
    C8 H8A O4 2_756 0.93 2.47 3.364(4) 163 yes
    C10 H10B O3 4_666 0.96 2.60 3.208(3) 122 yes
data_global
_journal_date_recd_electronic     2009-08-24
_journal_date_accepted     2009-09-01
_journal_name_full     'Acta Crystallographica, Section E'
_journal_year     2009
_journal_volume     65
_journal_issue     10
_journal_page_first     o2338
_journal_page_last     o2338
_journal_paper_category     QO
_journal_coeditor_code     CV2606
_publ_contact_author_name     'Amir Taheri'
_publ_contact_author_address
;
Department of chemistry, Imam Hossein University, Tehran,Iran
;
_publ_contact_author_email     'amir.tahery1@gmail.com'
_publ_contact_author_fax     '+9802177104930'
_publ_contact_author_phone     '+9802177104930'
_publ_section_title
;
2,3,5,6-Tetramethoxypiperazine-1,4-dicarbaldehyde
;
loop_
    _publ_author_name
    _publ_author_footnote
    _publ_author_address
    'Taheri, Amir' .
;
Department of Chemistry, Imam Hossein University, Tehran, Iran
;
    'Moosavi, Sayed Mojtaba' .
;
Department of Chemistry, Imam Hossein University, Tehran, Iran
;
