# Supplementary material for: 2,3,5,6-Tetra­methoxy­piperazine-1,4-dicarbaldehyde
Source: Acta Crystallogr Sect E Struct Rep Online. 2009 Sep 5;65(Pt 10):o2338. doi: 10.1107/S1600536809035259 (PMC2970317; doi:10.1107/S1600536809035259)
Supplement: Supplementary file 2 [file e-65-o2338-Isup2.hkl]

# 
# h,k,l, Fc-squared, Fo-squared, sigma(Fo-squared) and status flag 
# 
data_I
_shelx_title ' a in P2(1)/n' 
_shelx_refln_list_code          4 
_shelx_F_calc_maximum      197.86 
_exptl_crystal_F_000       560.00 
_reflns_d_resolution_high  0.7571 
 
loop_ 
 _symmetry_equiv_pos_as_xyz 
 'x, y, z' 
 '-x+1/2, y+1/2, -z+1/2' 
 '-x, -y, -z' 
 'x-1/2, -y-1/2, z-1/2' 
 
_cell_length_a    14.3315 
_cell_length_b     6.6044 
_cell_length_c    14.3315 
_cell_angle_alpha  90.000 
_cell_angle_beta  114.800 
_cell_angle_gamma  90.000 
 
_shelx_F_squared_multiplier     1.000 
 
loop_ 
 _refln_index_h 
 _refln_index_k 
 _refln_index_l 
 _refln_F_squared_calc 
 _refln_F_squared_meas 
 _refln_F_squared_sigma 
 _refln_observed_status 
   6   0   0      114.29      113.15      3.38 o 
   8   0   0      278.77      276.66      5.67 o 
  10   0   0      109.31      119.50      4.59 o 
  12   0   0      977.42     1033.80     50.44 o 
  14   0   0       13.04       16.43      4.41 o 
  16   0   0       52.29       68.79     10.66 o 
   1   1   0     1098.28      878.88     34.57 o 
   2   1   0      216.07      232.52      5.42 o 
   3   1   0      244.97      218.16      8.16 o 
   4   1   0     7260.20     8335.45    122.20 o 
   5   1   0      343.87      394.44     10.53 o 
   6   1   0     1026.42     1266.35     15.81 o 
   7   1   0      119.32      146.15      4.75 o 
   8   1   0     3707.29     4371.50     37.10 o 
   9   1   0       33.39       24.95      2.35 o 
  10   1   0      992.49     1144.50     15.05 o 
  11   1   0       19.16       15.24      2.37 o 
  12   1   0       45.00       57.91      3.29 o 
  13   1   0       12.79        6.85      3.04 o 
  14   1   0       76.24       60.31      5.42 o 
  15   1   0       48.70       30.63      4.73 o 
  16   1   0       16.28       12.06      4.43 o 
  17   1   0       35.25       28.98      5.48 o 
   0   2   0    39147.45    36522.86    158.77 o 
   1   2   0      224.46      203.60      9.16 o 
   2   2   0     1652.46     1672.61     22.35 o 
   3   2   0      438.34      335.24     10.20 o 
   4   2   0       20.86       21.89      1.97 o 
   5   2   0      503.71      507.15      7.03 o 
   6   2   0      972.04     1122.40      9.84 o 
   7   2   0      131.34      114.48      3.67 o 
   8   2   0      484.71      534.23      7.84 o 
   9   2   0       16.31       13.79      1.98 o 
  10   2   0       48.38       56.19      2.98 o 
  11   2   0       78.31       63.91      4.03 o 
  12   2   0       21.13       11.05      2.99 o 
  13   2   0       14.82       17.88      3.29 o 
  14   2   0       26.59       26.80      3.81 o 
  15   2   0       53.55       45.28      5.45 o 
  16   2   0       12.82       14.49      4.58 o 
   1   3   0      567.02      576.80     13.77 o 
   2   3   0     2539.36     2724.05     31.15 o 
   3   3   0      167.12      150.23      6.74 o 
   4   3   0      190.99      198.49      4.57 o 
   5   3   0      105.92      111.87      3.69 o 
   6   3   0       49.65       45.02      2.92 o 
   7   3   0      159.90      129.74      4.23 o 
   8   3   0      443.95      494.04      9.67 o 
   9   3   0      115.67      105.04      4.37 o 
  10   3   0        1.16        0.94      2.36 o 
  11   3   0       55.13       56.50      4.37 o 
  12   3   0       10.76        9.52      3.07 o 
  13   3   0        1.55       -1.05      2.84 o 
  14   3   0       12.54        8.22      3.51 o 
  15   3   0        0.35        0.64      3.49 o 
  16   3   0       16.27        9.25      4.73 o 
   0   4   0       17.75       42.66      3.04 o 
   1   4   0      144.35      139.65      4.32 o 
   2   4   0      154.77       93.62      2.95 o 
   3   4   0      275.03      245.73     10.27 o 
   4   4   0      389.59      387.54      5.37 o 
   5   4   0      564.43      521.26      9.43 o 
   6   4   0        3.54        3.55      2.18 o 
   7   4   0      409.75      357.29      7.15 o 
   8   4   0     1099.78     1123.99     12.81 o 
   9   4   0       42.98       41.76      3.88 o 
  10   4   0       22.14       18.72      3.28 o 
  11   4   0        2.03        0.39      2.83 o 
  12   4   0      148.84      130.82      5.81 o 
  13   4   0        9.14        7.05      3.62 o 
  14   4   0        1.50       -0.73      3.51 o 
  15   4   0       17.21       14.13      4.38 o 
   1   5   0       66.55       70.21      2.75 o 
   2   5   0      197.34      155.59      4.10 o 
   3   5   0       29.32       28.62      2.66 o 
   4   5   0      672.22      672.01     13.00 o 
   5   5   0       27.17       27.78      3.46 o 
   6   5   0       15.27       16.90      3.11 o 
   7   5   0      129.17      121.96      5.07 o 
   8   5   0      307.24      329.09      7.97 o 
   9   5   0      214.25      191.99      7.86 o 
  10   5   0        3.54        2.87      3.19 o 
  11   5   0      185.86      179.27      6.75 o 
  12   5   0        0.94        1.05      3.47 o 
  13   5   0        2.63        2.22      3.80 o 
  14   5   0        4.01        1.61      4.14 o 
   0   6   0       12.15       31.43      4.81 o 
   1   6   0        0.92       -2.03      2.04 o 
   2   6   0       34.23       12.02      2.62 o 
   3   6   0       35.00       38.20      3.30 o 
   4   6   0       25.98       20.61      3.54 o 
   5   6   0       41.61       43.39      4.43 o 
   6   6   0      223.79      211.74      6.78 o 
   7   6   0       41.83       48.35      4.78 o 
   8   6   0      122.82      125.23      5.73 o 
   9   6   0        8.43        6.62      3.35 o 
  10   6   0       31.61       31.91      4.64 o 
  11   6   0       45.30       56.68      5.76 o 
  12   6   0       11.57        5.72      4.32 o 
   1   7   0       38.83       49.40      4.48 o 
   2   7   0       41.18       23.17      4.42 o 
   3   7   0       46.87       59.38      5.03 o 
   4   7   0        6.51        5.06      3.35 o 
   5   7   0       30.00       34.10      4.49 o 
   6   7   0       37.33       52.82      5.19 o 
   7   7   0        4.38        3.30      3.82 o 
   8   7   0       37.13       41.35      5.06 o 
   9   7   0        2.34        1.07      3.89 o 
  10   7   0        0.69       -0.80      4.10 o 
   0   8   0        7.31       24.90      9.58 o 
   1   8   0        3.87        2.10      4.28 o 
   2   8   0       28.79       51.77      5.90 o 
   3   8   0        6.72        8.27      4.54 o 
   4   8   0        0.31       -1.10      4.33 o 
   5   8   0        4.85        3.41      4.62 o 
   6   8   0        0.27       -2.84      4.57 o 
 -17   0   1        8.89        5.33      6.75 o 
 -15   0   1        1.80       -0.31      4.19 o 
 -13   0   1      156.43      177.44      8.05 o 
 -11   0   1      128.19      118.27      4.78 o 
  -9   0   1      257.92      299.78      6.35 o 
  -1   0   1        1.85        4.87      0.41 o 
   1   0   1        0.02        0.00      0.51 o 
   3   0   1     2075.55     2199.58     89.06 o 
   5   0   1        5.82        8.48      1.57 o 
   7   0   1     1058.59     1172.82     16.81 o 
   9   0   1       21.92       18.65      2.64 o 
  11   0   1      942.28      978.82     25.89 o 
  13   0   1      448.25      471.38     12.87 o 
  15   0   1      398.67      430.21     19.45 o 
 -17   1   1      143.04      129.35      7.12 o 
 -16   1   1        9.45        8.43      4.16 o 
 -15   1   1        4.41        1.37      3.42 o 
 -14   1   1       46.98       38.40      4.70 o 
 -13   1   1      157.99      139.38      4.53 o 
 -12   1   1       24.57       24.25      2.82 o 
 -11   1   1        4.56        4.50      2.00 o 
 -10   1   1       11.28       13.06      1.80 o 
  -9   1   1      142.86      149.32      3.84 o 
  -8   1   1      309.33      304.12      6.99 o 
  -7   1   1      256.20      329.30      5.69 o 
  -6   1   1     1476.04     1716.40     28.30 o 
  -5   1   1       87.70       98.80      3.10 o 
  -4   1   1      181.44      175.60      6.74 o 
  -3   1   1     1198.17     1346.70     19.21 o 
  -2   1   1     4425.82     3964.44     80.83 o 
  -1   1   1      295.60      283.50      3.05 o 
   1   1   1        2.45        2.45      0.66 o 
   2   1   1     1019.66      895.73      8.93 o 
   3   1   1     8930.19     9441.78    133.16 o 
   4   1   1     1322.78     1159.21     15.63 o 
   5   1   1     1804.95     1978.17     31.29 o 
   6   1   1      898.03      808.26     17.60 o 
   7   1   1     2239.70     2619.42     28.95 o 
   8   1   1       17.89       13.29      1.90 o 
   9   1   1       42.95       43.04      2.68 o 
  10   1   1       19.13       11.75      2.14 o 
  11   1   1        9.41        8.30      2.22 o 
  12   1   1      134.67       94.10      3.75 o 
  13   1   1       10.33        5.18      3.27 o 
  14   1   1        9.70        7.23      3.60 o 
  15   1   1       50.15       35.14      5.16 o 
  16   1   1       35.74       29.67      5.05 o 
 -17   2   1      108.41      101.97      7.23 o 
 -16   2   1       83.57       68.45      6.56 o 
 -15   2   1       36.32       35.18      5.02 o 
 -14   2   1       12.60        7.58      3.21 o 
 -13   2   1       13.39       11.38      3.10 o 
 -12   2   1       64.42       64.99      4.14 o 
 -11   2   1      776.98      831.09     11.18 o 
 -10   2   1       16.01        6.40      1.87 o 
  -9   2   1      576.47      664.33      9.39 o 
  -8   2   1      139.46      135.19      4.61 o 
  -7   2   1      395.01      447.23      6.66 o 
  -6   2   1      631.63      624.24     11.62 o 
  -5   2   1        2.23        2.21      1.44 o 
  -4   2   1      698.84      753.81     21.24 o 
  -3   2   1     1289.20     1350.07     17.12 o 
  -2   2   1       47.46       36.08      1.63 o 
  -1   2   1        1.39        1.00      1.58 o 
   0   2   1      976.76     1011.73     23.04 o 
   1   2   1        2.04       -0.21      0.80 o 
   2   2   1      365.04      234.95      6.07 o 
   3   2   1      738.95      712.89     18.89 o 
   4   2   1       80.11       68.23      3.14 o 
   5   2   1       17.56       20.62      2.01 o 
   6   2   1       38.12       49.62      2.70 o 
   7   2   1      109.79       86.70      2.64 o 
   8   2   1      341.26      263.92      4.57 o 
   9   2   1       49.44       50.01      2.72 o 
  10   2   1        6.00        3.62      1.83 o 
  11   2   1      710.29      758.95     11.00 o 
  12   2   1       54.21       53.66      4.30 o 
  13   2   1       48.62       39.01      4.18 o 
  14   2   1       20.96       13.44      4.04 o 
  15   2   1       19.35        8.83      4.31 o 
  16   2   1       31.75       26.05      5.24 o 
 -16   3   1        1.37       -0.43      3.94 o 
 -15   3   1       13.88       11.00      4.02 o 
 -14   3   1       25.54       27.69      4.25 o 
 -13   3   1       20.28       16.99      3.68 o 
 -12   3   1      130.54      135.14      5.47 o 
 -11   3   1       34.82       34.24      3.60 o 
 -10   3   1        3.05        3.11      2.26 o 
  -9   3   1       23.98       21.49      2.96 o 
  -8   3   1       32.83       44.88      3.17 o 
  -7   3   1      277.45      280.19      5.73 o 
  -6   3   1      465.98      485.71     10.72 o 
  -5   3   1       26.45       13.55      2.06 o 
  -4   3   1       36.64       39.56      3.77 o 
  -3   3   1       36.49       26.35      1.76 o 
  -2   3   1     1116.19     1034.57      7.60 o 
  -1   3   1       98.82       90.83      2.35 o 
   0   3   1     3899.63     3589.01     47.65 o 
   1   3   1        1.17        0.16      1.09 o 
   2   3   1     2237.47     1997.69     14.39 o 
   3   3   1     1287.40     1212.83     10.18 o 
   4   3   1       98.01       90.73      3.25 o 
   5   3   1      456.13      463.85     13.01 o 
   6   3   1        2.31        1.66      1.81 o 
   7   3   1      620.34      603.01      8.47 o 
   8   3   1       44.24       32.72      3.15 o 
   9   3   1        8.17        5.73      2.42 o 
  10   3   1       24.01       29.04      3.97 o 
  11   3   1       29.66       25.44      3.60 o 
  12   3   1       68.22       54.74      4.61 o 
  13   3   1        1.51       -0.06      2.94 o 
  14   3   1       11.52        6.07      3.63 o 
  15   3   1      145.09      128.10      7.33 o 
 -15   4   1        0.60       -5.91      3.65 o 
 -14   4   1        8.56       12.18      3.89 o 
 -13   4   1       15.89       14.71      3.81 o 
 -12   4   1       33.84       38.66      4.51 o 
 -11   4   1      397.48      392.93      8.77 o 
 -10   4   1       24.47       22.63      3.48 o 
  -9   4   1       72.09       65.82      4.07 o 
  -8   4   1       81.67       65.09      3.89 o 
  -7   4   1        2.24        1.28      2.13 o 
  -6   4   1       89.35       75.26      3.70 o 
  -5   4   1       50.19       50.16      3.88 o 
  -4   4   1       37.91       34.77      2.95 o 
  -3   4   1      207.48      194.52      3.98 o 
  -2   4   1      116.81       84.63      3.78 o 
  -1   4   1        1.26        0.02      1.23 o 
   0   4   1      751.49      811.99      7.92 o 
   1   4   1        4.25        0.82      1.27 o 
   2   4   1     1322.41     1307.80      9.79 o 
   3   4   1      293.89      288.66      4.71 o 
   4   4   1      364.51      367.74      6.82 o 
   5   4   1       57.17       56.78      3.84 o 
   6   4   1      320.84      300.21      6.53 o 
   7   4   1        6.06        4.14      2.38 o 
   8   4   1      851.96      832.52     11.11 o 
   9   4   1        0.77       -0.36      2.39 o 
  10   4   1        0.37       -2.28      2.58 o 
  11   4   1      173.55      172.40      6.25 o 
  12   4   1       41.25       50.60      4.87 o 
  13   4   1        1.02        0.24      3.33 o 
  14   4   1        4.18        3.95      3.89 o 
 -14   5   1       11.62        4.44      4.28 o 
 -13   5   1      165.77      177.42      7.14 o 
 -12   5   1       63.30       71.33      5.65 o 
 -11   5   1        5.20        8.51      3.46 o 
 -10   5   1       19.89       20.80      3.78 o 
  -9   5   1       87.67       80.51      4.64 o 
  -8   5   1      364.14      376.77      8.43 o 
  -7   5   1        1.05        1.96      2.57 o 
  -6   5   1      127.35      112.42      4.82 o 
  -5   5   1      131.89      118.12      5.09 o 
  -4   5   1       14.00        6.53      2.08 o 
  -3   5   1       75.71       71.41      3.06 o 
  -2   5   1       38.53       44.32      3.04 o 
  -1   5   1      109.66      117.27      3.22 o 
   0   5   1      444.03      468.97      5.86 o 
   1   5   1        0.74       -0.12      1.58 o 
   2   5   1      186.15      152.96      4.10 o 
   3   5   1       37.95       23.72      2.54 o 
   4   5   1      241.70      203.64      7.73 o 
   5   5   1       35.06       39.97      3.88 o 
   6   5   1      386.32      329.37     10.91 o 
   7   5   1        9.24        3.82      2.90 o 
   8   5   1       58.90       50.62      4.38 o 
   9   5   1        5.05        4.05      3.01 o 
  10   5   1       23.18       27.30      4.10 o 
  11   5   1        8.25        3.66      3.52 o 
  12   5   1        8.11        9.92      3.94 o 
  13   5   1       23.80       19.18      4.71 o 
 -12   6   1       32.02       36.60      5.17 o 
 -11   6   1        0.01       -1.26      3.72 o 
 -10   6   1       68.39       66.08      5.53 o 
  -9   6   1       56.79       86.12      5.49 o 
  -8   6   1       48.15       51.58      4.84 o 
  -7   6   1       10.51       13.06      3.38 o 
  -6   6   1       92.34       83.81      5.06 o 
  -5   6   1        5.85        1.15      2.77 o 
  -4   6   1      178.89      152.94      5.63 o 
  -3   6   1      142.24      149.21      4.51 o 
  -2   6   1       99.87       74.52      3.59 o 
  -1   6   1        0.02       -2.48      2.00 o 
   0   6   1        3.00       -1.33      2.23 o 
   1   6   1        0.05       -3.48      2.03 o 
   2   6   1        4.90       14.72      2.61 o 
   3   6   1      121.57      123.31      4.93 o 
   4   6   1       10.87       15.05      3.26 o 
   5   6   1       42.79       45.96      4.46 o 
   6   6   1       99.14       99.68      5.09 o 
   7   6   1       29.70       29.45      4.80 o 
   8   6   1        4.61        0.81      3.28 o 
   9   6   1       91.37      102.38      5.47 o 
  10   6   1       87.73       98.40      5.88 o 
  11   6   1        1.10       -1.43      3.73 o 
  12   6   1       10.99       16.79      4.85 o 
 -10   7   1        0.43       -3.08      3.78 o 
  -9   7   1        4.71        4.89      4.11 o 
  -8   7   1       42.30       54.22      5.57 o 
  -7   7   1        6.25        2.32      3.62 o 
  -6   7   1       53.24       67.57      5.70 o 
  -5   7   1       41.90       49.89      5.01 o 
  -4   7   1        3.43        2.63      3.28 o 
  -3   7   1       56.20       74.36      5.79 o 
  -2   7   1       92.28       78.48      4.53 o 
  -1   7   1       65.32       82.88      5.15 o 
   0   7   1      210.52      225.16      6.61 o 
   1   7   1        2.35        3.91      3.48 o 
   2   7   1        0.67       -1.23      3.33 o 
   3   7   1        0.17        1.46      3.19 o 
   4   7   1       13.61       11.57      3.64 o 
   5   7   1       34.77       53.61      5.08 o 
   6   7   1       11.27       11.74      4.05 o 
   7   7   1        0.88       -6.50      3.54 o 
   8   7   1       48.00       52.89      5.56 o 
   9   7   1        5.58        7.86      4.17 o 
  -7   8   1        0.87       -1.13      4.35 o 
  -6   8   1       44.98       46.88      6.28 o 
  -5   8   1        0.11        0.52      4.69 o 
  -4   8   1       58.49       66.35      6.92 o 
  -3   8   1       18.69       23.30      5.32 o 
  -2   8   1       20.33       20.60      6.07 o 
  -1   8   1        0.50        1.74      4.52 o 
   0   8   1        2.48        5.93      4.50 o 
   1   8   1        1.08       -0.92      5.26 o 
   2   8   1        3.17        0.71      3.63 o 
   3   8   1       12.44        9.29      4.71 o 
   4   8   1        9.75        5.36      4.64 o 
   5   8   1        9.82        8.36      4.76 o 
   6   8   1        3.34        1.62      4.98 o 
 -16   0   2       87.72       81.95      9.98 o 
 -14   0   2       99.16       82.10      6.54 o 
 -12   0   2      281.13      332.01     12.94 o 
 -10   0   2      580.13      729.91     10.21 o 
  -2   0   2    12211.34    14058.82    267.88 o 
   0   0   2    10572.18     9111.14    183.28 o 
   2   0   2       27.91       17.43      1.37 o 
   4   0   2     1598.88     1535.31     40.93 o 
   6   0   2     2278.44     2623.79     75.50 o 
   8   0   2      553.43      538.71      8.17 o 
  10   0   2     1639.78     1724.41     19.07 o 
  12   0   2       12.62        9.80      4.09 o 
  14   0   2       54.18       50.96      6.58 o 
  16   0   2       36.91       16.67      7.88 o 
 -17   1   2       54.08       45.34      5.95 o 
 -16   1   2      313.67      282.64      9.26 o 
 -15   1   2        2.84        2.53      3.50 o 
 -14   1   2       52.10       41.35      4.87 o 
 -13   1   2      226.80      196.87      5.28 o 
 -12   1   2      499.28      561.93      8.00 o 
 -11   1   2      228.38      205.56      5.71 o 
 -10   1   2      185.26      209.81      5.22 o 
  -9   1   2       19.15       19.41      1.89 o 
  -8   1   2     1164.73     1300.49     13.43 o 
  -7   1   2      443.26      505.32      7.65 o 
  -6   1   2      521.46      688.26      8.92 o 
  -5   1   2      807.63      856.57      7.98 o 
  -3   1   2      294.39      279.98      5.43 o 
  -2   1   2        2.03        1.90      0.63 o 
  -1   1   2      699.44      589.89     19.70 o 
   0   1   2      209.59      189.28      4.54 o 
   1   1   2      200.69      189.46      5.76 o 
   2   1   2     7463.37     7552.75     79.73 o 
   3   1   2      207.91      186.53      4.80 o 
   4   1   2      609.83      664.28     13.98 o 
   5   1   2      358.51      322.49      7.24 o 
   6   1   2     1266.86     1346.75     19.12 o 
   7   1   2      215.45      184.64      4.18 o 
   8   1   2       14.09       11.49      1.89 o 
   9   1   2       31.83       29.43      2.53 o 
  10   1   2       48.52       49.24      2.98 o 
  11   1   2      110.23       87.14      3.53 o 
  12   1   2       98.83       87.20      5.51 o 
  13   1   2      158.12      126.48      6.18 o 
  14   1   2      221.05      191.01      7.66 o 
  15   1   2       65.92       55.53      5.83 o 
  16   1   2       24.72       27.80      5.25 o 
 -17   2   2       29.99       28.43      5.25 o 
 -16   2   2       60.06       46.14      5.71 o 
 -15   2   2        0.20        0.43      3.01 o 
 -14   2   2       29.88       31.72      4.62 o 
 -13   2   2       45.38       31.53      3.82 o 
 -12   2   2      168.55      171.94      5.64 o 
 -11   2   2        9.15        5.67      2.47 o 
 -10   2   2        4.47        7.81      2.36 o 
  -9   2   2      113.99      126.66      4.22 o 
  -8   2   2     1454.13     1666.36     14.50 o 
  -7   2   2      217.71      226.52      4.68 o 
  -6   2   2      112.56      115.07      3.18 o 
  -5   2   2       93.96      117.96      2.43 o 
  -4   2   2     2232.32     2461.32     19.13 o 
  -3   2   2      221.16      191.38      3.38 o 
  -2   2   2     1143.47     1102.80     17.30 o 
  -1   2   2      321.40      216.34      8.42 o 
   0   2   2     1831.93     1811.48     33.34 o 
   1   2   2      105.43       71.32      1.81 o 
   2   2   2      771.55      778.42     17.99 o 
   3   2   2      130.08      106.58      2.42 o 
   4   2   2     1894.91     2100.90     13.17 o 
   5   2   2      293.89      308.77      6.78 o 
   6   2   2        3.89        2.06      1.27 o 
   7   2   2      190.18      201.03      4.47 o 
   8   2   2      301.79      258.21      4.66 o 
   9   2   2       64.05       55.57      2.88 o 
  10   2   2       11.52        2.39      2.19 o 
  11   2   2       84.43       63.31      4.13 o 
  12   2   2       15.02       13.67      3.21 o 
  13   2   2       24.96       15.73      3.98 o 
  14   2   2        1.70       -0.81      3.48 o 
  15   2   2        2.84        0.33      4.15 o 
 -16   3   2        2.69       -2.89      3.46 o 
 -15   3   2       46.55       38.74      4.68 o 
 -14   3   2        7.79        4.61      3.25 o 
 -13   3   2      161.15      148.56      5.94 o 
 -12   3   2       45.77       40.35      4.08 o 
 -11   3   2       12.53        5.48      2.59 o 
 -10   3   2      198.49      189.80      5.56 o 
  -9   3   2       52.35       61.65      3.67 o 
  -8   3   2      459.77      479.25     11.92 o 
  -7   3   2      190.68      185.99      6.21 o 
  -6   3   2     1214.23     1294.99     29.95 o 
  -5   3   2      113.87      119.77      5.16 o 
  -4   3   2       13.41        4.54      1.37 o 
  -3   3   2       57.51       54.65      2.11 o 
  -2   3   2       69.09       63.70      1.86 o 
  -1   3   2      167.72      168.05      5.34 o 
   0   3   2     2114.75     2319.63     19.81 o 
   1   3   2      358.88      363.89      6.81 o 
   2   3   2      328.49      376.96      5.57 o 
   3   3   2       85.91       67.14      2.84 o 
   4   3   2      117.29       81.52      3.15 o 
   5   3   2      281.00      202.26      5.12 o 
   6   3   2       15.25       14.24      2.28 o 
   7   3   2      149.02      132.09      4.42 o 
   8   3   2      233.66      216.73      5.68 o 
   9   3   2        3.75       -0.42      2.14 o 
  10   3   2       28.17       30.50      3.56 o 
  11   3   2      219.76      181.20      6.16 o 
  12   3   2       86.69       80.58      4.99 o 
  13   3   2      129.81       96.39      5.24 o 
  14   3   2       12.05       11.87      3.83 o 
  15   3   2       42.12       36.00      5.97 o 
 -16   4   2        4.92        4.37      4.06 o 
 -15   4   2       47.98       37.68      5.00 o 
 -14   4   2      242.44      231.56      7.74 o 
 -13   4   2        6.84        3.50      3.18 o 
 -12   4   2        1.82        0.13      2.92 o 
 -11   4   2        3.51       -0.82      2.66 o 
 -10   4   2      267.02      267.71      6.95 o 
  -9   4   2       17.02       16.04      3.01 o 
  -8   4   2       10.17        3.84      2.38 o 
  -7   4   2       10.19        5.58      2.31 o 
  -6   4   2      313.40      350.77      7.04 o 
  -5   4   2        4.59        4.89      3.08 o 
  -4   4   2        5.07        8.20      1.78 o 
  -3   4   2        5.27       -0.07      2.24 o 
  -2   4   2     4122.59     4384.91     23.84 o 
  -1   4   2       76.65       43.23      2.04 o 
   0   4   2      224.65      182.48      3.96 o 
   1   4   2      210.21      223.56      7.79 o 
   2   4   2      347.09      334.70      8.66 o 
   3   4   2      270.20      257.57     10.38 o 
   4   4   2       62.20       43.55      3.42 o 
   5   4   2      322.77      311.23      6.42 o 
   6   4   2      319.84      318.74      7.09 o 
   7   4   2      291.92      339.01      7.27 o 
   8   4   2      428.29      424.58      8.31 o 
   9   4   2        5.30        1.30      2.61 o 
  10   4   2      368.75      380.15      8.65 o 
  11   4   2       18.75       16.23      3.71 o 
  12   4   2        1.43       -0.54      3.09 o 
  13   4   2       77.72       68.76      6.32 o 
  14   4   2       18.21       17.61      4.46 o 
 -14   5   2        0.37       -2.49      3.97 o 
 -13   5   2       17.80       19.46      4.24 o 
 -12   5   2       99.99       87.34      6.31 o 
 -11   5   2      125.44      109.65      5.53 o 
 -10   5   2      453.10      428.97      9.27 o 
  -9   5   2       64.30       70.56      4.78 o 
  -8   5   2      214.82      221.72      6.64 o 
  -7   5   2        4.93        4.13      2.77 o 
  -6   5   2     1797.05     1894.01     30.29 o 
  -5   5   2       60.23       53.55      3.14 o 
  -4   5   2        2.43       -1.12      1.79 o 
  -3   5   2       29.96       30.56      2.76 o 
  -2   5   2       49.32       49.56      2.48 o 
  -1   5   2        6.12        5.68      1.73 o 
   0   5   2      113.57       93.04      3.05 o 
   1   5   2       32.91       34.93      2.53 o 
   2   5   2     1443.82     1498.03     19.17 o 
   3   5   2       79.54       72.33      3.67 o 
   4   5   2       22.39       29.98      3.31 o 
   5   5   2      109.19      111.72      4.72 o 
   6   5   2      828.60      894.11     11.87 o 
   7   5   2        4.49        4.11      2.68 o 
   8   5   2        7.46       10.52      3.13 o 
   9   5   2       60.21       46.16      4.75 o 
  10   5   2      132.20      136.92      5.98 o 
  11   5   2      116.85      119.75      5.93 o 
  12   5   2       50.79       42.81      5.12 o 
  13   5   2       12.04       12.97      4.51 o 
 -13   6   2       19.02       22.89      4.89 o 
 -12   6   2       26.82       27.49      4.87 o 
 -11   6   2        3.31       -0.07      3.66 o 
 -10   6   2       32.97       24.99      4.18 o 
  -9   6   2       46.61       36.98      4.50 o 
  -8   6   2      134.82      132.56     11.44 o 
  -7   6   2        5.85        1.96      3.00 o 
  -6   6   2       85.83       78.70      4.76 o 
  -5   6   2       53.22       56.79      4.94 o 
  -4   6   2      166.62      163.19      4.76 o 
  -3   6   2       43.80       46.14      3.58 o 
  -2   6   2      335.86      360.41      6.67 o 
  -1   6   2       14.54       11.27      2.46 o 
   0   6   2       87.71       57.42      3.26 o 
   1   6   2        0.80        1.04      2.14 o 
   2   6   2       14.83       36.18      3.92 o 
   3   6   2       27.36       38.02      3.95 o 
   4   6   2      658.48      721.73     19.28 o 
   5   6   2       25.52       34.49      3.91 o 
   6   6   2        1.40       -1.41      2.87 o 
   7   6   2       23.75       24.88      4.01 o 
   8   6   2      223.29      219.98      7.22 o 
   9   6   2       19.38       21.10      4.12 o 
  10   6   2       58.22       53.63      5.52 o 
  11   6   2       80.11       81.74      6.59 o 
 -10   7   2       36.61       23.38      5.21 o 
  -9   7   2       11.52       12.90      4.16 o 
  -8   7   2       31.91       31.31      4.78 o 
  -7   7   2        1.13       -0.30      3.50 o 
  -6   7   2       70.67       65.59      5.58 o 
  -5   7   2        3.09        1.69      3.44 o 
  -4   7   2       13.05       10.22      3.48 o 
  -3   7   2        3.31       -2.25      3.48 o 
  -2   7   2       11.35       13.71      3.42 o 
  -1   7   2       20.48       17.27      3.55 o 
   0   7   2       37.29       21.89      3.67 o 
   1   7   2        4.63        1.17      3.63 o 
   2   7   2      117.50      145.48      6.77 o 
   3   7   2        5.32        5.21      3.21 o 
   4   7   2        5.30        6.00      3.61 o 
   5   7   2        4.78        2.73      3.44 o 
   6   7   2       85.53       97.71      5.70 o 
   7   7   2        3.32        3.83      3.96 o 
   8   7   2        1.08        1.29      3.84 o 
   9   7   2       17.33       20.17      4.70 o 
  -7   8   2        5.39        5.87      4.60 o 
  -6   8   2        9.71        6.03      4.95 o 
  -5   8   2       16.14       17.36      5.19 o 
  -4   8   2        5.30        8.16      4.71 o 
  -3   8   2        9.65       11.63      4.59 o 
  -2   8   2       27.00       24.82      5.38 o 
  -1   8   2       16.42        8.30      6.39 o 
   0   8   2        7.42       18.45      5.09 o 
   1   8   2        1.94        0.68      4.11 o 
   2   8   2       32.23       68.97      6.85 o 
   3   8   2        3.57        1.62      5.92 o 
   4   8   2       20.68       25.37      5.62 o 
   5   8   2        0.06       -1.12      4.61 o 
 -17   0   3        4.09        9.24      6.86 o 
 -15   0   3      168.30      171.56      8.76 o 
 -13   0   3     1656.20     2048.05     20.99 o 
 -11   0   3      819.44     1015.68     33.84 o 
  -9   0   3       46.47       47.47      3.49 o 
  -5   0   3        6.97        6.32      3.43 o 
  -3   0   3        2.03        4.98      1.05 o 
  -1   0   3     6180.11     5969.38     49.40 o 
   1   0   3     1799.30     1609.44     24.83 o 
   3   0   3        0.33       -0.56      1.08 o 
   5   0   3       72.00       40.74      2.26 o 
   7   0   3     1340.05     1392.46     48.78 o 
   9   0   3      287.43      322.68      6.61 o 
  11   0   3      444.16      465.42     13.36 o 
  13   0   3      428.80      465.86     12.89 o 
  15   0   3       49.46       53.25     10.15 o 
 -18   1   3        9.01       12.09      5.40 o 
 -17   1   3       40.56       37.93      5.26 o 
 -16   1   3       16.76       11.39      4.25 o 
 -15   1   3       20.33       22.07      4.30 o 
 -14   1   3       41.54       56.00      4.52 o 
 -13   1   3      312.56      302.99      6.35 o 
 -12   1   3       41.75       57.32      3.79 o 
 -11   1   3       43.99       59.23      2.75 o 
 -10   1   3       93.21       84.96      3.16 o 
  -9   1   3      119.10      144.00      4.10 o 
  -8   1   3      431.15      438.03      5.26 o 
  -7   1   3       26.78       33.13      1.65 o 
  -6   1   3      144.55      193.22      3.91 o 
  -5   1   3       93.59       98.76      2.08 o 
  -4   1   3      203.69      187.31      5.23 o 
  -3   1   3      343.59      378.82     13.96 o 
  -2   1   3      914.54      735.62      9.76 o 
  -1   1   3     1233.86     1124.23     13.68 o 
   0   1   3      583.11      465.77     14.20 o 
   1   1   3     9102.72     8197.32     86.02 o 
   2   1   3      980.25      813.68     10.07 o 
   3   1   3        0.80        0.61      0.75 o 
   4   1   3      775.23      676.95     14.08 o 
   5   1   3      393.87      425.82      4.94 o 
   6   1   3       42.99       41.75      2.07 o 
   7   1   3     1062.04     1106.83     24.48 o 
   8   1   3       83.87       68.55      2.77 o 
   9   1   3      166.82      139.02      3.82 o 
  10   1   3      390.35      337.57      5.94 o 
  11   1   3      366.89      364.54     10.44 o 
  12   1   3       69.42       59.21      4.30 o 
  13   1   3      122.66      115.92      6.11 o 
  14   1   3       78.53       75.87      6.37 o 
  15   1   3      209.00      185.65      8.13 o 
 -17   2   3       68.39       48.26      5.98 o 
 -16   2   3        4.44        0.99      3.77 o 
 -15   2   3       14.09       10.18      3.38 o 
 -14   2   3        2.36       -1.99      2.50 o 
 -13   2   3      107.77       88.62      4.54 o 
 -12   2   3       21.12       17.22      3.16 o 
 -11   2   3        7.67        3.53      2.33 o 
 -10   2   3      393.46      395.61      6.00 o 
  -9   2   3      143.12      134.65      3.63 o 
  -8   2   3       18.68       36.67      2.39 o 
  -7   2   3        4.46        6.06      1.32 o 
  -6   2   3      153.72      165.01      3.06 o 
  -5   2   3      726.71      789.42      7.66 o 
  -4   2   3       53.37       56.82      2.93 o 
  -3   2   3        2.00        1.61      0.85 o 
  -2   2   3       32.17       25.50      1.26 o 
  -1   2   3     1220.40     1132.75     10.82 o 
   0   2   3       81.69       54.05      1.87 o 
   1   2   3      555.62      497.51      5.66 o 
   2   2   3      345.61      290.13      4.95 o 
   3   2   3        0.18        0.25      1.00 o 
   4   2   3     1749.37     1655.92     22.50 o 
   5   2   3      181.37      144.47      3.12 o 
   6   2   3       53.04       45.51      2.17 o 
   7   2   3      190.85      160.65      3.90 o 
   8   2   3      126.80      102.94      3.30 o 
   9   2   3       96.86       83.42      3.21 o 
  10   2   3       15.78        7.63      2.58 o 
  11   2   3       86.65       73.44      4.22 o 
  12   2   3      111.10      100.28      4.81 o 
  13   2   3       17.62       12.47      4.06 o 
  14   2   3       51.73       43.58      5.53 o 
  15   2   3        0.08        0.84      4.16 o 
 -17   3   3       25.23       21.11      5.32 o 
 -16   3   3       25.39       13.83      4.25 o 
 -15   3   3       95.62       84.81      5.50 o 
 -14   3   3      122.10      114.08      5.57 o 
 -13   3   3       15.20       11.14      3.29 o 
 -12   3   3       91.20       89.92      4.60 o 
 -11   3   3        1.12        0.19      2.37 o 
 -10   3   3        3.24        2.46      2.39 o 
  -9   3   3        9.91        6.46      2.22 o 
  -8   3   3      107.86       94.15      3.76 o 
  -7   3   3      235.20      253.26      6.91 o 
  -6   3   3      104.48       93.60      2.70 o 
  -5   3   3        1.62        1.06      1.24 o 
  -4   3   3      501.25      460.59     12.22 o 
  -3   3   3      381.69      402.39      8.26 o 
  -2   3   3      128.46       99.65      2.55 o 
  -1   3   3       32.80       25.56      1.66 o 
   0   3   3      640.87      620.92     11.04 o 
   1   3   3     1268.19     1216.15     17.80 o 
   2   3   3       13.77        7.87      1.32 o 
   3   3   3        5.98        4.68      1.35 o 
   4   3   3       28.55       37.90      2.80 o 
   5   3   3       61.24       58.66      3.02 o 
   6   3   3       65.28       63.46      3.28 o 
   7   3   3      256.91      266.04      6.11 o 
   8   3   3       23.61       23.38      3.08 o 
   9   3   3       11.24       16.46      2.94 o 
  10   3   3      354.05      319.06      9.14 o 
  11   3   3      125.33      118.50      5.24 o 
  12   3   3       56.97       45.79      4.45 o 
  13   3   3       71.99       74.01      5.60 o 
  14   3   3       75.79       67.56      6.71 o 
 -16   4   3       13.67        8.57      4.25 o 
 -15   4   3       31.80       31.55      4.94 o 
 -14   4   3        2.00        1.08      3.40 o 
 -13   4   3       40.74       48.72      4.86 o 
 -12   4   3       76.56       74.98      5.27 o 
 -11   4   3       54.07       53.30      4.64 o 
 -10   4   3       72.75       72.93      4.49 o 
  -9   4   3      166.07      169.56      5.57 o 
  -8   4   3      125.57      113.88      4.58 o 
  -7   4   3      214.26      230.86      5.85 o 
  -6   4   3       13.23        8.51      1.85 o 
  -5   4   3      455.99      527.96     12.96 o 
  -4   4   3       65.86       49.77      2.53 o 
  -3   4   3        2.05        0.02      1.24 o 
  -2   4   3       23.49       10.23      1.57 o 
  -1   4   3      226.13      195.26      3.56 o 
   0   4   3      541.05      499.18      9.20 o 
   1   4   3      190.52      163.00      3.30 o 
   2   4   3     1099.66     1094.97     23.87 o 
   3   4   3        2.23        1.80      1.55 o 
   4   4   3      160.87      163.93      4.76 o 
   5   4   3      294.49      285.80      6.23 o 
   6   4   3      489.65      480.95      8.32 o 
   7   4   3       14.26       16.99      2.99 o 
   8   4   3      137.66       99.43      4.55 o 
   9   4   3        4.66        0.94      2.63 o 
  10   4   3        1.46       -3.06      2.75 o 
  11   4   3        7.82       10.82      3.74 o 
  12   4   3       11.25        7.66      3.59 o 
  13   4   3       31.10       25.54      4.47 o 
 -15   5   3       19.40       20.63      4.99 o 
 -14   5   3       39.68       34.57      4.94 o 
 -13   5   3       11.90       10.39      3.83 o 
 -12   5   3      126.54      124.66      6.35 o 
 -11   5   3      199.21      212.53      7.08 o 
 -10   5   3       27.91       17.36      3.50 o 
  -9   5   3      183.34      174.06      6.04 o 
  -8   5   3       43.98       42.34      4.19 o 
  -7   5   3       29.26       35.96      3.89 o 
  -6   5   3      214.17      209.71      8.86 o 
  -5   5   3       88.95       81.51      3.34 o 
  -4   5   3      534.02      532.81      7.31 o 
  -3   5   3        3.76        3.94      1.92 o 
  -2   5   3      204.79      173.84      3.76 o 
  -1   5   3       85.87       90.20      2.95 o 
   0   5   3       41.14       41.48      2.92 o 
   1   5   3       33.96       19.06      2.26 o 
   2   5   3      449.74      425.85      6.45 o 
   3   5   3        8.81        8.39      2.66 o 
   4   5   3      449.83      410.98      8.74 o 
   5   5   3       11.67       10.27      2.93 o 
   6   5   3        5.91        4.27      2.75 o 
   7   5   3       39.80       46.11      4.35 o 
   8   5   3        5.46        1.96      2.86 o 
   9   5   3       36.66       45.43      4.51 o 
  10   5   3       14.69       16.28      3.85 o 
  11   5   3       66.72       69.07      5.76 o 
  12   5   3        2.46        1.80      3.87 o 
 -13   6   3        0.48       -4.11      3.86 o 
 -12   6   3        3.82       -0.93      3.72 o 
 -11   6   3        1.43        1.03      3.51 o 
 -10   6   3        4.00        0.65      3.39 o 
  -9   6   3       48.81       57.99      5.19 o 
  -8   6   3        7.14        4.25      3.44 o 
  -7   6   3        0.32       -2.01      3.10 o 
  -6   6   3      116.80      100.78      5.16 o 
  -5   6   3       21.40       21.02      3.70 o 
  -4   6   3      126.28      112.81      4.17 o 
  -3   6   3        1.59        1.23      2.36 o 
  -2   6   3      206.54      209.10      5.34 o 
  -1   6   3      114.18      104.83      4.03 o 
   0   6   3       58.19       37.76      3.19 o 
   1   6   3       85.35       81.50      3.58 o 
   2   6   3       42.88       58.90      4.40 o 
   3   6   3        0.11       -0.08      2.70 o 
   4   6   3        4.00        1.13      2.83 o 
   5   6   3      129.67      140.71      5.62 o 
   6   6   3       21.23       23.32      3.77 o 
   7   6   3        9.15       16.68      3.69 o 
   8   6   3       31.15       35.63      4.58 o 
   9   6   3        1.34        0.25      3.48 o 
  10   6   3        5.32        3.83      3.83 o 
 -11   7   3       38.95       45.09      5.56 o 
 -10   7   3       18.84       19.29      4.66 o 
  -9   7   3       22.50       30.14      4.90 o 
  -8   7   3        5.01        3.19      3.83 o 
  -7   7   3        9.50        9.31      3.85 o 
  -6   7   3       73.80       87.71      6.14 o 
  -5   7   3        1.72       -0.43      3.33 o 
  -4   7   3       13.91       14.66      3.71 o 
  -3   7   3       31.23       37.05      4.04 o 
  -2   7   3        8.85        2.36      3.02 o 
  -1   7   3       68.15       88.89      4.80 o 
   0   7   3       16.88       17.36      4.16 o 
   1   7   3        0.21       -0.73      3.55 o 
   2   7   3       35.08       40.31      5.15 o 
   3   7   3        2.95        3.75      3.46 o 
   4   7   3        2.64        2.15      3.35 o 
   5   7   3       12.53       13.83      3.95 o 
   6   7   3        0.14        0.72      3.43 o 
   7   7   3        1.71        0.92      3.50 o 
   8   7   3       92.03      104.95      6.19 o 
  -7   8   3        0.36       -0.04      4.28 o 
  -6   8   3       54.66       71.67      7.23 o 
  -5   8   3        9.18        6.74      5.01 o 
  -4   8   3       36.85       48.89      6.21 o 
  -3   8   3        5.09        8.92      4.78 o 
  -2   8   3       64.81       63.27      8.56 o 
  -1   8   3        7.15        6.55      4.63 o 
   0   8   3       46.18       55.32      6.17 o 
   1   8   3        8.51        9.88      4.61 o 
   2   8   3       11.01        6.60      4.55 o 
   3   8   3        0.17       -3.34      4.29 o 
   4   8   3        1.02       -0.76      4.50 o 
   5   8   3       28.23       45.70      6.48 o 
 -18   0   4       32.71       37.03      9.19 o 
 -16   0   4       94.95      101.45      8.16 o 
 -14   0   4      674.02      783.54     21.30 o 
 -10   0   4      114.09      162.57      5.74 o 
  -8   0   4      594.76      657.50     12.93 o 
  -6   0   4      398.64      485.40     27.31 o 
  -4   0   4    15315.86    17886.36    202.07 o 
  -2   0   4     2192.10     2178.82     12.79 o 
   0   0   4     2586.01     2458.12     11.31 o 
   2   0   4     1484.11     1314.79     11.25 o 
   4   0   4     1917.27     1978.06     68.19 o 
   6   0   4      282.99      236.41      6.10 o 
   8   0   4     4931.77     5410.19     76.83 o 
  10   0   4      170.14      163.37      7.41 o 
  12   0   4      121.16      108.10      6.81 o 
  14   0   4       51.20       51.65      6.84 o 
 -18   1   4        0.22       -2.92      4.50 o 
 -17   1   4        9.67       13.38      4.32 o 
 -16   1   4       34.42       24.36      4.47 o 
 -15   1   4      159.40      144.30      5.69 o 
 -14   1   4        4.14        5.08      2.88 o 
 -13   1   4      402.49      401.03      7.18 o 
 -12   1   4      558.27      628.83     11.11 o 
 -11   1   4      121.45      135.02      3.61 o 
  -9   1   4       39.34       39.14      2.23 o 
  -7   1   4      557.93      596.96      8.58 o 
  -6   1   4     1112.25     1351.24     17.14 o 
  -5   1   4      170.82      176.61      2.95 o 
  -4   1   4       84.06      101.12      1.78 o 
  -3   1   4      121.97      108.47      2.13 o 
  -2   1   4    14176.38    14638.88    108.97 o 
  -1   1   4      341.89      234.64      3.10 o 
   0   1   4     6354.10     5952.00     37.83 o 
   1   1   4      246.43      195.20      3.84 o 
   2   1   4      656.17      696.16      5.99 o 
   3   1   4      163.65      143.40      2.42 o 
   4   1   4      102.22       67.59      1.86 o 
   5   1   4       57.52       40.51      1.87 o 
   6   1   4      511.85      502.24      6.43 o 
   7   1   4      237.36      186.08      4.50 o 
   8   1   4        2.30        0.90      1.61 o 
   9   1   4       65.14       62.97      3.01 o 
  10   1   4      363.54      364.61      6.33 o 
  11   1   4       49.34       43.50      3.93 o 
  12   1   4       90.71       71.42      5.28 o 
  13   1   4       65.81       57.34      5.73 o 
  14   1   4       32.44       25.60      5.00 o 
  15   1   4        6.18        4.38      4.51 o 
 -18   2   4        0.21        0.50      4.48 o 
 -17   2   4        4.86        1.51      4.07 o 
 -16   2   4        1.92        0.26      3.25 o 
 -15   2   4       82.84       79.32      5.75 o 
 -14   2   4      338.45      336.32      8.27 o 
 -13   2   4      136.58      116.37      5.05 o 
 -12   2   4     1128.42     1198.78     16.87 o 
 -11   2   4      174.86      179.65      4.57 o 
 -10   2   4       30.27       39.79      2.77 o 
  -9   2   4       20.71       24.92      1.97 o 
  -8   2   4       43.98       45.82      2.23 o 
  -7   2   4       55.29       61.73      2.20 o 
  -6   2   4      336.97      376.85      7.85 o 
  -5   2   4       17.77       13.04      1.24 o 
  -4   2   4       12.27       26.03      1.31 o 
  -3   2   4       82.68      103.22      2.49 o 
  -2   2   4     1828.29     1808.23     21.71 o 
  -1   2   4      450.57      418.94     10.13 o 
   0   2   4       16.10       14.18      1.20 o 
   1   2   4      470.50      364.56      9.21 o 
   2   2   4     2098.80     2122.04     35.35 o 
   3   2   4      296.85      298.82     10.85 o 
   4   2   4       48.17       55.90      2.18 o 
   5   2   4       84.36       51.38      2.23 o 
   6   2   4      261.40      257.27      4.50 o 
   7   2   4       81.10       54.30      2.60 o 
   8   2   4      475.93      452.43     14.82 o 
   9   2   4        1.04       -0.58      1.99 o 
  10   2   4        6.74        8.46      2.87 o 
  11   2   4       18.81       14.53      3.23 o 
  12   2   4       40.76       40.17      5.62 o 
  13   2   4       33.14       22.89      4.66 o 
  14   2   4        9.35        6.87      4.27 o 
 -17   3   4        0.12       -3.36      3.82 o 
 -16   3   4        0.16        0.75      3.51 o 
 -15   3   4      128.43      113.09      5.69 o 
 -14   3   4       85.12       77.36      5.21 o 
 -13   3   4      225.67      193.58      6.39 o 
 -12   3   4       32.92       28.37      3.67 o 
 -11   3   4       61.86       60.09      4.05 o 
 -10   3   4      639.03      687.31     28.14 o 
  -9   3   4       21.19       21.71      2.24 o 
  -8   3   4       86.27       89.20      2.91 o 
  -7   3   4       57.71       50.53      2.40 o 
  -6   3   4      207.05      213.26      7.79 o 
  -5   3   4        8.30        7.39      1.52 o 
  -4   3   4        1.24        0.97      1.00 o 
  -3   3   4      100.77      102.69      3.13 o 
  -2   3   4       57.98       37.90      1.71 o 
  -1   3   4       29.05       25.98      1.72 o 
   0   3   4      115.72      106.91      3.17 o 
   1   3   4      117.77       86.79      2.27 o 
   2   3   4      102.13       74.13      2.37 o 
   3   3   4       77.85       50.41      2.26 o 
   4   3   4        7.05       16.48      1.88 o 
   5   3   4       80.51       67.59      2.65 o 
   6   3   4      229.77      214.21      4.32 o 
   7   3   4      446.85      393.65      8.52 o 
   8   3   4       38.16       46.97      3.82 o 
   9   3   4      153.68      142.18      5.30 o 
  10   3   4      127.82      123.23      5.16 o 
  11   3   4       22.05       19.19      3.66 o 
  12   3   4       21.49       16.87      3.71 o 
  13   3   4       60.77       45.64      5.85 o 
  14   3   4        3.39       -0.94      4.35 o 
 -16   4   4       62.69       52.75      5.78 o 
 -15   4   4        2.60        0.69      3.66 o 
 -14   4   4       19.41       16.94      3.97 o 
 -13   4   4      157.26      128.35      6.42 o 
 -12   4   4       57.45       56.29      4.84 o 
 -11   4   4      504.01      448.77      9.66 o 
 -10   4   4      257.23      249.86      7.02 o 
  -9   4   4      390.46      389.38      8.01 o 
  -8   4   4        0.00       -1.93      2.25 o 
  -7   4   4       36.16       41.14      3.33 o 
  -6   4   4       10.68       13.22      2.06 o 
  -5   4   4       55.94       37.64      2.64 o 
  -4   4   4     1739.17     1933.37     29.38 o 
  -3   4   4       18.37        7.62      1.47 o 
  -2   4   4       11.57       19.87      1.85 o 
  -1   4   4      236.95      236.72      3.96 o 
   0   4   4      687.78      703.34     10.22 o 
   1   4   4      640.40      659.93     14.17 o 
   2   4   4       11.87        6.83      1.82 o 
   3   4   4       53.68       54.28      2.71 o 
   4   4   4      384.27      397.65      7.09 o 
   5   4   4       73.69       67.27      3.61 o 
   6   4   4        7.08        4.60      2.52 o 
   7   4   4       56.43       57.42      4.15 o 
   8   4   4      102.28       78.05      4.21 o 
   9   4   4        6.16        1.70      2.92 o 
  10   4   4       41.54       44.99      4.65 o 
  11   4   4       10.25        5.25      3.51 o 
  12   4   4       15.61       18.54      4.14 o 
  13   4   4      155.24      162.96      7.21 o 
 -15   5   4        2.71       -1.63      4.01 o 
 -14   5   4       46.86       36.55      5.16 o 
 -13   5   4        9.44       12.06      3.86 o 
 -12   5   4       66.37       67.66      5.59 o 
 -11   5   4        3.40        5.62      3.29 o 
 -10   5   4       87.03       82.81      5.41 o 
  -9   5   4      119.50      103.85      5.03 o 
  -8   5   4      630.66      687.70     12.44 o 
  -7   5   4      128.66      130.75      5.32 o 
  -6   5   4       32.26       30.42      2.99 o 
  -5   5   4       71.70       77.89      3.44 o 
  -4   5   4        1.42       -1.66      1.82 o 
  -3   5   4       77.63       86.87      4.23 o 
  -2   5   4       13.35       13.45      1.93 o 
  -1   5   4        6.16        1.24      1.64 o 
   0   5   4      741.77      789.70     16.79 o 
   1   5   4       60.96       56.30      2.89 o 
   2   5   4       30.35       34.90      2.91 o 
   3   5   4       83.83       77.32      4.04 o 
   4   5   4      385.06      355.54      7.44 o 
   5   5   4        6.75        4.05      2.54 o 
   6   5   4       28.46       22.87      3.44 o 
   7   5   4      118.35      125.21      5.28 o 
   8   5   4      102.48      115.79      5.24 o 
   9   5   4       56.08       58.89      5.14 o 
  10   5   4      125.87      133.29      6.21 o 
  11   5   4        1.42        0.35      3.87 o 
 -13   6   4       20.60       18.25      4.78 o 
 -12   6   4        2.99        3.25      3.82 o 
 -11   6   4        2.18       -0.60      3.26 o 
 -10   6   4      263.96      257.11      8.08 o 
  -9   6   4        8.17        7.53      3.58 o 
  -8   6   4       19.12       26.26      4.83 o 
  -7   6   4       66.07       61.03      5.11 o 
  -6   6   4       28.38       20.25      3.68 o 
  -5   6   4      173.14      158.82      6.55 o 
  -4   6   4       57.92       52.05      3.66 o 
  -3   6   4      131.82      117.90      4.33 o 
  -2   6   4      124.55      121.56      4.84 o 
  -1   6   4      101.17      102.05      4.55 o 
   0   6   4       92.42       80.19      3.48 o 
   1   6   4       61.73       70.51      4.06 o 
   2   6   4      491.05      558.64     11.01 o 
   3   6   4        0.84       -0.80      2.74 o 
   4   6   4        1.22        0.77      2.95 o 
   5   6   4       45.52       55.58      4.81 o 
   6   6   4       10.13        9.61      3.28 o 
   7   6   4       47.89       57.09      5.15 o 
   8   6   4        1.73       -2.34      3.40 o 
   9   6   4        6.79        1.64      3.75 o 
  10   6   4        0.89        1.71      4.23 o 
 -11   7   4        6.83        9.65      4.53 o 
 -10   7   4        5.18        0.95      4.10 o 
  -9   7   4       15.35       11.24      4.29 o 
  -8   7   4       82.13      102.25      6.71 o 
  -7   7   4        9.06       10.76      4.04 o 
  -6   7   4       14.87       10.37      3.70 o 
  -5   7   4        9.85       10.93      3.69 o 
  -4   7   4        0.66       -1.61      3.24 o 
  -3   7   4        3.32        0.53      3.43 o 
  -2   7   4        1.91       -0.44      3.00 o 
  -1   7   4       18.42       16.74      3.56 o 
   0   7   4        5.27        5.43      3.62 o 
   1   7   4        2.00       -0.91      3.36 o 
   2   7   4        4.10        3.41      3.79 o 
   3   7   4        2.76        2.92      3.24 o 
   4   7   4        5.31        0.81      3.35 o 
   5   7   4        0.32       -3.68      3.36 o 
   6   7   4       32.41       28.32      4.51 o 
   7   7   4       28.44       37.11      5.06 o 
  -7   8   4       39.82       50.23      6.73 o 
  -6   8   4        1.63        3.97      4.98 o 
  -5   8   4      116.05      142.20      7.79 o 
  -4   8   4        0.36        1.40      5.91 o 
  -3   8   4       67.73       74.02      7.02 o 
  -2   8   4        1.41        9.64      4.92 o 
  -1   8   4       15.79       16.74      4.86 o 
   0   8   4        1.43        0.06      4.23 o 
   1   8   4        2.63        0.56      4.35 o 
   2   8   4       13.67       20.53      5.13 o 
   3   8   4        2.24        3.29      4.53 o 
   4   8   4       20.76       40.92      6.23 o 
 -17   0   5       36.63       48.94      9.53 o 
 -15   0   5      203.39      218.15     14.12 o 
 -13   0   5      311.42      370.57      8.86 o 
 -11   0   5       61.57       61.95      4.23 o 
  -9   0   5       18.19       21.73      2.70 o 
  -7   0   5     1433.76     1798.79     72.27 o 
  -5   0   5       26.50       27.89      2.08 o 
  -3   0   5        5.50        1.19      1.30 o 
  -1   0   5     1177.93     1137.46     10.23 o 
   1   0   5        1.79        3.28      1.94 o 
   3   0   5       52.79       26.47      2.26 o 
   5   0   5        4.41        6.15      1.75 o 
   7   0   5      803.36      813.69     10.56 o 
   9   0   5      379.74      379.32     10.28 o 
  11   0   5       32.55       31.70      5.13 o 
  13   0   5      129.83      122.60      7.86 o 
 -18   1   5        1.59       -0.43      4.23 o 
 -17   1   5       65.08       64.31      6.24 o 
 -16   1   5       42.08       39.53      5.14 o 
 -15   1   5       38.48       40.85      4.27 o 
 -14   1   5       35.34       40.87      3.88 o 
 -13   1   5      858.22      899.33     10.37 o 
 -12   1   5       65.05       57.55      3.14 o 
 -11   1   5      524.23      607.03      8.96 o 
 -10   1   5      130.55      138.38      3.71 o 
  -9   1   5      925.36     1119.38      8.18 o 
  -8   1   5      405.82      427.92      7.64 o 
  -7   1   5     1859.86     2152.67     21.59 o 
  -6   1   5      900.72      948.23     16.41 o 
  -5   1   5     2293.09     2651.01     42.64 o 
  -4   1   5      338.29      304.69      4.47 o 
  -3   1   5      104.24      102.32      3.68 o 
  -2   1   5      123.27      103.98      3.66 o 
  -1   1   5       99.95       79.97      1.93 o 
   0   1   5     1500.25     1221.13     17.50 o 
   1   1   5     1793.92     1719.99      8.62 o 
   2   1   5     1067.67      890.51     12.11 o 
   3   1   5      408.28      437.06      4.30 o 
   4   1   5       11.06        6.47      1.20 o 
   5   1   5        1.81       -0.42      1.06 o 
   6   1   5       45.81       28.85      1.97 o 
   7   1   5        0.15        0.44      1.39 o 
   8   1   5      368.87      317.23      5.62 o 
   9   1   5      222.30      207.55      4.91 o 
  10   1   5      109.21       94.51      4.32 o 
  11   1   5        7.77        5.26      2.84 o 
  12   1   5       36.13       32.96      4.68 o 
  13   1   5       28.43       29.99      5.07 o 
  14   1   5        7.47        8.13      4.47 o 
 -18   2   5       57.25       43.47      6.11 o 
 -17   2   5        9.96        6.22      4.24 o 
 -16   2   5        7.88        8.81      3.42 o 
 -15   2   5       16.25       15.79      3.66 o 
 -14   2   5       91.89       79.59      4.65 o 
 -13   2   5       16.60       18.43      3.28 o 
 -12   2   5       60.84       63.15      4.05 o 
 -11   2   5       37.02       36.83      2.64 o 
 -10   2   5      177.85      183.26      3.87 o 
  -9   2   5      977.39     1156.95     13.76 o 
  -8   2   5       59.47       61.21      2.17 o 
  -7   2   5       18.24       19.52      1.62 o 
  -6   2   5      165.27      187.41      4.86 o 
  -5   2   5        4.45        4.62      1.04 o 
  -4   2   5       46.52       44.56      1.56 o 
  -3   2   5      572.99      581.71     15.09 o 
  -2   2   5      567.48      530.04      5.24 o 
  -1   2   5       14.87        9.68      1.16 o 
   0   2   5      677.09      577.17     11.77 o 
   1   2   5        3.09        4.25      1.05 o 
   2   2   5      344.64      361.62      3.93 o 
   3   2   5      135.25      100.82      2.31 o 
   4   2   5      186.23      145.08      4.24 o 
   5   2   5        3.28        2.20      1.44 o 
   6   2   5       16.95       12.42      1.92 o 
   7   2   5      349.57      331.09      5.56 o 
   8   2   5        5.03        5.36      2.02 o 
   9   2   5      302.63      305.11      5.83 o 
  10   2   5      263.88      230.46      7.86 o 
  11   2   5        4.53        4.42      2.91 o 
  12   2   5        1.53        0.82      3.60 o 
  13   2   5       28.46       19.94      4.54 o 
  14   2   5       23.89       23.93      5.22 o 
 -17   3   5        1.20       -2.25      3.82 o 
 -16   3   5       83.72       71.62      5.78 o 
 -15   3   5       15.93       23.17      4.19 o 
 -14   3   5      106.49       88.97      5.08 o 
 -13   3   5      288.50      268.29      7.27 o 
 -12   3   5       76.92       51.59      4.33 o 
 -11   3   5      234.34      236.88      9.78 o 
 -10   3   5       45.27       50.23      3.52 o 
  -9   3   5      329.06      351.08      5.48 o 
  -8   3   5      585.06      539.43     11.85 o 
  -7   3   5      385.86      417.40     18.91 o 
  -6   3   5      445.61      437.98      7.72 o 
  -5   3   5      689.64      729.30     13.98 o 
  -4   3   5       28.93       34.66      1.75 o 
  -3   3   5        4.41        3.45      1.11 o 
  -2   3   5      125.98      108.18      2.84 o 
  -1   3   5       13.48        3.79      1.21 o 
   0   3   5      385.62      381.32      7.33 o 
   1   3   5      584.98      601.65     14.00 o 
   2   3   5       40.88       29.71      1.88 o 
   3   3   5       48.77       42.40      2.23 o 
   4   3   5       30.32       24.12      2.15 o 
   5   3   5        8.96        6.67      1.77 o 
   6   3   5       71.92       72.53      3.04 o 
   7   3   5        4.74        6.47      2.48 o 
   8   3   5      228.09      209.21      6.01 o 
   9   3   5       88.20       74.61      4.46 o 
  10   3   5       85.83       71.82      4.65 o 
  11   3   5       22.76       22.24      3.92 o 
  12   3   5        3.01        4.71      3.45 o 
  13   3   5       22.55       24.80      5.33 o 
 -16   4   5       19.09       12.77      4.31 o 
 -15   4   5       32.85       25.34      4.53 o 
 -14   4   5       55.90       59.35      5.28 o 
 -13   4   5       76.40       81.59      5.29 o 
 -12   4   5       58.88       75.73      4.78 o 
 -11   4   5        8.06        4.44      2.93 o 
 -10   4   5      511.08      536.46     13.14 o 
  -9   4   5      627.20      639.01     11.51 o 
  -8   4   5      321.01      301.65      7.15 o 
  -7   4   5       68.80       76.25      4.47 o 
  -6   4   5       92.82       78.73      3.05 o 
  -5   4   5        1.65        2.27      1.75 o 
  -4   4   5       48.95       37.85      2.14 o 
  -3   4   5      336.59      349.97      4.67 o 
  -2   4   5       29.04       30.81      2.11 o 
  -1   4   5        8.21        9.03      1.64 o 
   0   4   5       89.04       84.93      2.70 o 
   1   4   5       28.47       24.18      2.03 o 
   2   4   5       48.10       49.17      2.30 o 
   3   4   5      221.35      201.32      4.88 o 
   4   4   5       74.45       62.83      2.88 o 
   5   4   5        1.73        0.69      2.22 o 
   6   4   5        1.29       -0.20      2.30 o 
   7   4   5       27.30       20.93      3.30 o 
   8   4   5        5.44        7.12      2.92 o 
   9   4   5       38.63       35.55      4.11 o 
  10   4   5       27.08       28.86      4.13 o 
  11   4   5        9.46        7.77      3.68 o 
  12   4   5       14.06       11.61      4.27 o 
 -15   5   5        1.85        2.13      4.20 o 
 -14   5   5       98.78       89.54      6.13 o 
 -13   5   5        6.32        6.27      3.69 o 
 -12   5   5       45.97       41.25      4.64 o 
 -11   5   5      174.92      181.76      6.64 o 
 -10   5   5       18.24       15.23      3.72 o 
  -9   5   5       22.41       28.08      4.04 o 
  -8   5   5       68.85       71.84      4.65 o 
  -7   5   5      287.95      290.44      7.28 o 
  -6   5   5       11.95       12.26      2.46 o 
  -5   5   5     1002.54     1122.88     25.78 o 
  -4   5   5      137.34      150.79      4.33 o 
  -3   5   5       76.08       65.98      2.69 o 
  -2   5   5      180.36      171.88      3.93 o 
  -1   5   5      107.88      102.31      3.27 o 
   0   5   5      128.95       97.87      3.22 o 
   1   5   5        6.85        4.45      1.92 o 
   2   5   5      538.74      503.82      8.40 o 
   3   5   5       15.09       15.55      2.99 o 
   4   5   5        7.66        3.59      2.49 o 
   5   5   5        5.80        3.73      2.72 o 
   6   5   5       58.58       56.67      4.57 o 
   7   5   5       13.95       14.34      3.52 o 
   8   5   5       16.34       17.24      3.75 o 
   9   5   5        3.91       -1.69      3.18 o 
  10   5   5       12.07        7.76      3.87 o 
  11   5   5        3.71        2.60      3.90 o 
 -13   6   5        2.11        1.43      3.97 o 
 -12   6   5        5.44        1.24      3.87 o 
 -11   6   5        1.39        1.16      3.77 o 
 -10   6   5      139.33      137.57      6.18 o 
  -9   6   5        8.11        5.82      3.62 o 
  -8   6   5       26.77       31.73      4.36 o 
  -7   6   5       34.94       32.34      4.38 o 
  -6   6   5       67.94       75.92      5.16 o 
  -5   6   5        0.00       -3.29      2.36 o 
  -4   6   5       50.60       46.90      4.19 o 
  -3   6   5       12.10       13.56      2.81 o 
  -2   6   5      261.90      249.81      9.38 o 
  -1   6   5       26.27       23.85      3.03 o 
   0   6   5       53.01       46.46      3.56 o 
   1   6   5       23.51       27.53      3.70 o 
   2   6   5       17.03       16.70      3.36 o 
   3   6   5       98.98      105.47      4.96 o 
   4   6   5       81.71       75.64      5.45 o 
   5   6   5        2.21       -0.04      2.92 o 
   6   6   5       59.19       63.13      5.07 o 
   7   6   5        0.18       -0.25      3.27 o 
   8   6   5       11.99       10.97      3.95 o 
   9   6   5        2.62        1.52      3.83 o 
 -11   7   5       41.11       59.59      6.24 o 
 -10   7   5        0.09       -0.89      4.02 o 
  -9   7   5       22.75       38.16      5.28 o 
  -8   7   5        2.84       -0.45      3.90 o 
  -7   7   5        4.76        4.26      3.74 o 
  -6   7   5        4.11        2.55      3.73 o 
  -5   7   5       77.99       99.32      5.82 o 
  -4   7   5        2.87        5.02      3.22 o 
  -3   7   5        0.35        0.26      3.21 o 
  -2   7   5       21.13       20.21      3.83 o 
  -1   7   5       36.22       52.01      5.40 o 
   0   7   5       47.14       49.90      5.41 o 
   1   7   5        9.09       16.54      4.39 o 
   2   7   5       32.37       31.70      4.83 o 
   3   7   5       11.27       13.18      3.83 o 
   4   7   5        1.40        1.24      3.35 o 
   5   7   5        1.49       -0.16      3.55 o 
   6   7   5       19.02       24.77      4.59 o 
   7   7   5        1.49        0.52      4.01 o 
  -7   8   5        0.15       -0.28      4.83 o 
  -6   8   5       25.06       42.38      6.15 o 
  -5   8   5        1.74        3.99      5.20 o 
  -4   8   5       18.67       26.64      5.72 o 
  -3   8   5        8.43        7.46      6.67 o 
  -2   8   5       76.82       93.74      9.04 o 
  -1   8   5        0.73       -1.69      4.55 o 
   0   8   5       33.24       39.47      5.69 o 
   1   8   5        3.07        2.36      4.37 o 
   2   8   5        0.43        1.83      4.77 o 
   3   8   5       22.21       37.26      6.44 o 
 -18   0   6       17.88       20.36      8.05 o 
 -16   0   6       37.80       52.14      7.06 o 
 -14   0   6      211.02      182.89      6.99 o 
 -12   0   6       47.74       49.89      4.21 o 
 -10   0   6      106.47      159.37      8.00 o 
  -8   0   6       61.28      117.54      3.86 o 
  -4   0   6       60.41       60.60      3.05 o 
  -2   0   6     3319.09     3404.66     19.31 o 
   0   0   6      150.85      100.42      2.71 o 
   2   0   6     1962.88     1973.51     43.04 o 
   4   0   6      291.97      237.29      6.45 o 
   6   0   6     1282.86     1368.53     12.60 o 
   8   0   6      386.22      413.32     19.93 o 
  10   0   6       30.90       35.78      5.03 o 
  12   0   6      140.60      125.26      9.39 o 
 -18   1   6      242.18      239.41      9.09 o 
 -17   1   6       29.45       26.98      5.62 o 
 -16   1   6      564.54      562.24     11.71 o 
 -15   1   6       89.05       79.97      4.87 o 
 -14   1   6      137.84      150.51      4.93 o 
 -13   1   6       13.69       10.09      2.35 o 
 -12   1   6      126.80      117.24      3.57 o 
 -11   1   6      162.25      166.99      4.00 o 
 -10   1   6     2061.77     2458.01     20.43 o 
  -9   1   6      478.29      471.33      8.68 o 
  -8   1   6       41.19       34.98      1.89 o 
  -7   1   6      314.73      322.18      6.06 o 
  -6   1   6       69.56       82.91      1.97 o 
  -5   1   6      327.75      326.27      4.49 o 
  -4   1   6     1173.16     1319.99     32.59 o 
  -3   1   6      829.98      792.04     28.11 o 
  -2   1   6      590.48      628.23     11.28 o 
  -1   1   6      679.70      593.85      5.90 o 
   0   1   6      711.02      745.40      9.99 o 
   1   1   6      168.76      133.39      2.67 o 
   2   1   6     1419.86     1365.21      7.47 o 
   3   1   6      238.97      198.21      3.17 o 
   4   1   6      470.61      470.11      6.29 o 
   5   1   6       60.49       40.17      2.44 o 
   6   1   6      510.70      507.67      5.57 o 
   7   1   6       68.14       61.93      2.89 o 
   8   1   6      560.23      603.32     16.55 o 
   9   1   6       19.51       21.70      2.75 o 
  10   1   6        1.27        2.05      2.50 o 
  11   1   6        6.03        5.78      3.02 o 
  12   1   6       12.37       10.24      4.12 o 
  13   1   6        2.90       -2.34      3.99 o 
 -18   2   6        8.58        3.23      4.51 o 
 -17   2   6       14.01       12.14      3.90 o 
 -16   2   6        4.60        8.06      3.47 o 
 -15   2   6       12.66       12.15      3.59 o 
 -14   2   6       10.22        4.76      2.90 o 
 -13   2   6       70.77       63.92      4.18 o 
 -12   2   6      108.31      109.38      5.02 o 
 -11   2   6      130.04      105.35      5.06 o 
 -10   2   6       13.41       10.69      1.81 o 
  -9   2   6      205.54      184.10      4.31 o 
  -8   2   6       35.33       43.65      1.99 o 
  -7   2   6      154.88      145.74      2.80 o 
  -6   2   6      658.15      766.64     10.64 o 
  -5   2   6       26.38       27.53      1.55 o 
  -4   2   6      277.53      298.09      8.71 o 
  -3   2   6      237.71      219.49      3.58 o 
  -2   2   6      122.58      107.99      7.13 o 
  -1   2   6       92.48       76.39      2.89 o 
   0   2   6      962.58      991.60     15.61 o 
   1   2   6      262.24      260.71      4.78 o 
   2   2   6       12.04       16.19      1.50 o 
   3   2   6      227.94      192.69      3.51 o 
   4   2   6      175.50      160.42      3.09 o 
   5   2   6       20.73       15.38      2.07 o 
   6   2   6       58.77       51.12      2.88 o 
   7   2   6        5.13        2.97      1.92 o 
   8   2   6       13.80       11.50      2.36 o 
   9   2   6       72.36       65.19      3.54 o 
  10   2   6       64.34       63.13      4.48 o 
  11   2   6       30.50       30.35      4.70 o 
  12   2   6      181.98      195.84      9.13 o 
  13   2   6        6.23        5.56      4.52 o 
 -17   3   6        8.09       10.06      4.10 o 
 -16   3   6       52.63       53.94      5.34 o 
 -15   3   6        2.05        1.79      3.22 o 
 -14   3   6       35.17       28.72      4.19 o 
 -13   3   6       19.83       18.72      3.58 o 
 -12   3   6        0.08       -2.68      2.46 o 
 -11   3   6       97.99      109.17      4.51 o 
 -10   3   6      127.05      113.07      3.71 o 
  -9   3   6       35.90       29.48      2.51 o 
  -8   3   6      372.86      396.72     10.45 o 
  -7   3   6      136.76      143.70      3.47 o 
  -6   3   6        1.89        0.59      1.27 o 
  -5   3   6       92.12       80.56      2.35 o 
  -4   3   6      399.90      384.77     12.03 o 
  -3   3   6      145.66      119.67      3.60 o 
  -2   3   6     1011.95      948.81     16.07 o 
  -1   3   6      325.57      311.75      4.20 o 
   0   3   6       62.01       49.67      2.01 o 
   1   3   6       13.56        7.24      1.42 o 
   2   3   6       11.20       11.53      1.58 o 
   3   3   6      281.43      253.42      4.00 o 
   4   3   6      167.73      149.31      3.97 o 
   5   3   6      109.99       90.35      3.23 o 
   6   3   6      310.46      278.11      5.35 o 
   7   3   6       82.79       76.76      4.10 o 
   8   3   6        5.23        3.37      2.68 o 
   9   3   6       69.82       70.83      5.16 o 
  10   3   6       21.26       23.01      3.84 o 
  11   3   6        0.48       -2.03      3.16 o 
  12   3   6       22.09       19.08      4.88 o 
 -16   4   6       29.62       15.60      4.68 o 
 -15   4   6        5.71        5.55      3.88 o 
 -14   4   6       99.99       91.64      6.05 o 
 -13   4   6      304.69      257.61      7.54 o 
 -12   4   6      274.89      253.65      7.27 o 
 -11   4   6      559.44      533.36     16.79 o 
 -10   4   6      172.17      185.09      8.67 o 
  -9   4   6      289.28      279.81      5.54 o 
  -8   4   6       51.49       40.76      2.90 o 
  -7   4   6       18.89       18.24      2.39 o 
  -6   4   6     1068.15     1154.44     27.53 o 
  -5   4   6       57.84       43.99      2.31 o 
  -4   4   6       73.31       69.02      2.52 o 
  -3   4   6       53.70       48.86      2.23 o 
  -2   4   6      344.77      368.88      5.05 o 
  -1   4   6      166.25      145.23      3.40 o 
   0   4   6        7.36        7.55      1.69 o 
   1   4   6      567.48      597.41      6.47 o 
   2   4   6      436.42      415.86      5.80 o 
   3   4   6      273.46      271.51      5.09 o 
   4   4   6       24.35       30.66      2.69 o 
   5   4   6        6.81        5.60      2.45 o 
   6   4   6      777.62      807.92     11.18 o 
   7   4   6        2.55       -0.55      2.57 o 
   8   4   6        0.47       -1.72      2.79 o 
   9   4   6       50.79       52.30      4.71 o 
  10   4   6       26.00       20.17      4.10 o 
  11   4   6       10.63       11.06      4.21 o 
 -15   5   6       91.71       75.74      6.55 o 
 -14   5   6      215.63      204.60      7.66 o 
 -13   5   6       26.45       19.11      4.30 o 
 -12   5   6       19.08       21.61      4.31 o 
 -11   5   6       15.94       13.70      3.59 o 
 -10   5   6      101.25       94.75      5.05 o 
  -9   5   6       69.17       48.81      4.64 o 
  -8   5   6       85.42       72.65      4.67 o 
  -7   5   6       12.76       10.53      2.54 o 
  -6   5   6        3.80        3.49      2.30 o 
  -5   5   6       41.30       40.32      3.25 o 
  -4   5   6      161.69      147.95      4.35 o 
  -3   5   6       71.68       61.15      2.82 o 
  -2   5   6     1633.81     1766.71     31.45 o 
  -1   5   6       51.01       53.20      3.00 o 
   0   5   6        3.74        0.91      1.86 o 
   1   5   6       61.97       57.13      3.06 o 
   2   5   6      840.60      920.10     18.53 o 
   3   5   6       24.28       24.55      3.34 o 
   4   5   6        5.66        3.40      2.55 o 
   5   5   6       32.08       31.48      3.68 o 
   6   5   6       84.06       82.89      4.64 o 
   7   5   6       28.53       33.60      4.13 o 
   8   5   6        1.16       -4.24      2.96 o 
   9   5   6       42.55       50.04      5.11 o 
  10   5   6      273.19      346.51     10.89 o 
 -13   6   6        2.45        1.77      4.01 o 
 -12   6   6      102.76       83.83      6.11 o 
 -11   6   6       11.98       13.15      4.18 o 
 -10   6   6      103.16      104.91      5.82 o 
  -9   6   6      118.95      119.43      5.90 o 
  -8   6   6       21.75       15.28      3.81 o 
  -7   6   6      183.48      178.35      6.61 o 
  -6   6   6      319.23      362.73      8.05 o 
  -5   6   6      113.19       97.96      4.31 o 
  -4   6   6        4.13        1.72      2.47 o 
  -3   6   6       23.34       18.55      3.05 o 
  -2   6   6       90.35       92.65      4.08 o 
  -1   6   6       25.39       27.80      3.13 o 
   0   6   6      197.05      177.07      5.58 o 
   1   6   6      102.52      126.04      5.10 o 
   2   6   6        9.42        9.14      3.15 o 
   3   6   6       83.31       93.09      4.74 o 
   4   6   6       47.54       51.64      4.61 o 
   5   6   6       13.49       18.75      3.73 o 
   6   6   6       90.13       91.59      5.29 o 
   7   6   6        6.53        5.65      3.53 o 
   8   6   6       33.35       39.71      5.42 o 
 -11   7   6       13.74       13.80      4.89 o 
 -10   7   6        5.87        7.20      4.41 o 
  -9   7   6        6.05        4.20      4.08 o 
  -8   7   6        9.96        9.65      4.32 o 
  -7   7   6       15.36       16.60      4.41 o 
  -6   7   6        0.38       -3.22      3.73 o 
  -5   7   6       11.05       16.11      4.15 o 
  -4   7   6       49.78       38.09      5.02 o 
  -3   7   6       11.31       13.93      3.68 o 
  -2   7   6      100.05       94.68      6.01 o 
  -1   7   6       47.60       53.80      6.75 o 
   0   7   6       19.95       30.19      4.76 o 
   1   7   6        8.17        7.14      3.99 o 
   2   7   6       93.13      104.61      5.35 o 
   3   7   6        0.46       -0.48      3.49 o 
   4   7   6       11.88        7.75      3.88 o 
   5   7   6        6.11        2.56      3.79 o 
   6   7   6       60.86       82.11      6.38 o 
  -6   8   6       19.65       20.49      5.62 o 
  -5   8   6       77.57      105.01      9.99 o 
  -4   8   6        6.24       11.12      5.50 o 
  -3   8   6       19.92       28.63      5.74 o 
  -2   8   6        5.01        7.07      4.85 o 
  -1   8   6        7.30        8.00      4.99 o 
   0   8   6        0.12       -1.49      4.66 o 
   1   8   6       12.41       15.14      5.19 o 
 -17   0   7       59.45       81.72      9.58 o 
 -15   0   7       14.01       10.05      3.94 o 
 -13   0   7     1095.23     1263.68     17.02 o 
 -11   0   7     2620.54     3060.62     40.40 o 
  -9   0   7      216.60      245.95      5.69 o 
  -7   0   7        4.33        1.89      1.65 o 
  -5   0   7      869.45      918.92     28.24 o 
  -3   0   7     2472.57     2670.30     18.57 o 
  -1   0   7     1286.62     1227.93     19.34 o 
   1   0   7      893.26      900.70     19.29 o 
   3   0   7     1248.29     1320.93     22.64 o 
   5   0   7      828.68      795.11      9.95 o 
   7   0   7        0.40       -0.94      2.15 o 
   9   0   7        0.60        0.75      3.80 o 
  11   0   7       12.96       10.79      7.06 o 
  13   0   7       90.05       80.76     12.08 o 
 -18   1   7       27.31       31.43      5.43 o 
 -17   1   7       24.53       22.14      4.72 o 
 -16   1   7        3.73        5.08      3.32 o 
 -15   1   7        0.20        0.62      2.87 o 
 -14   1   7        0.51       -3.44      2.08 o 
 -13   1   7       81.71       71.56      3.25 o 
 -12   1   7      188.32      190.38      4.84 o 
 -11   1   7        8.49        5.91      1.85 o 
 -10   1   7       59.83       70.39      2.58 o 
  -9   1   7      328.14      410.93      6.46 o 
  -8   1   7      197.50      208.33      3.40 o 
  -7   1   7      266.49      348.36      5.98 o 
  -6   1   7      644.76      657.13      9.28 o 
  -5   1   7     1911.68     2043.23     34.53 o 
  -4   1   7      275.07      281.53      7.57 o 
  -3   1   7       59.93       60.22      1.98 o 
  -2   1   7      601.50      497.08      6.34 o 
  -1   1   7      234.91      251.30      3.62 o 
   0   1   7      765.36      634.24     10.69 o 
   1   1   7     1809.10     1916.29     16.07 o 
   2   1   7       34.01       28.95      1.84 o 
   3   1   7      988.50     1028.33     11.46 o 
   4   1   7       72.89       51.91      2.10 o 
   5   1   7        0.08       -0.06      1.36 o 
   6   1   7      421.40      359.42      5.04 o 
   7   1   7        2.01        1.38      1.90 o 
   8   1   7      113.56      103.09      3.76 o 
   9   1   7      347.39      373.53      7.72 o 
  10   1   7       49.20       39.21      4.11 o 
  11   1   7       78.48       69.40      4.83 o 
  12   1   7        6.83        3.88      3.85 o 
 -18   2   7      150.49      125.52      7.38 o 
 -17   2   7       41.72       41.63      4.91 o 
 -16   2   7        6.41        6.13      3.44 o 
 -15   2   7       61.28       62.61      5.09 o 
 -14   2   7       11.24        8.50      3.10 o 
 -13   2   7      516.55      552.24     14.54 o 
 -12   2   7       36.74       24.56      2.84 o 
 -11   2   7      226.17      207.40      4.21 o 
 -10   2   7        9.68        8.76      1.69 o 
  -9   2   7      160.60      155.46      4.66 o 
  -8   2   7      106.72      112.04      2.72 o 
  -7   2   7        2.21       -0.32      1.17 o 
  -6   2   7      117.06      115.09      2.54 o 
  -5   2   7       94.14       90.89      4.31 o 
  -4   2   7       68.89       64.95      3.04 o 
  -3   2   7        4.53        3.43      1.24 o 
  -2   2   7      278.07      216.43      4.05 o 
  -1   2   7      447.14      400.42     10.03 o 
   0   2   7       22.33       15.13      1.44 o 
   1   2   7       79.85       65.16      2.32 o 
   2   2   7      431.05      356.88      6.87 o 
   3   2   7      166.10      166.38      5.02 o 
   4   2   7       82.91       59.96      2.32 o 
   5   2   7      351.81      336.06      6.39 o 
   6   2   7        8.33        7.86      2.10 o 
   7   2   7        0.02        0.06      1.98 o 
   8   2   7       61.62       56.61      3.98 o 
   9   2   7        3.06        3.22      2.96 o 
  10   2   7       16.98       15.68      4.09 o 
  11   2   7        2.50        0.42      3.81 o 
  12   2   7       40.63       44.46      6.02 o 
 -17   3   7        0.10       -0.70      3.83 o 
 -16   3   7        2.58        4.28      3.61 o 
 -15   3   7        0.63       -1.09      3.25 o 
 -14   3   7        4.30        3.13      3.29 o 
 -13   3   7      200.82      182.60      6.11 o 
 -12   3   7      428.20      401.13     16.79 o 
 -11   3   7        9.04        4.78      2.09 o 
 -10   3   7       95.63       76.66      3.18 o 
  -9   3   7        0.94        0.62      1.70 o 
  -8   3   7      154.59      160.26      4.16 o 
  -7   3   7       14.19       13.48      1.76 o 
  -6   3   7      528.57      552.18      7.47 o 
  -5   3   7      322.59      333.42      9.11 o 
  -4   3   7      254.48      227.58      6.03 o 
  -3   3   7      144.36      136.74      3.82 o 
  -2   3   7      182.70      157.42      5.37 o 
  -1   3   7      259.30      253.26      7.44 o 
   0   3   7       47.39       32.06      2.06 o 
   1   3   7      685.18      706.65      9.72 o 
   2   3   7       49.83       41.61      2.28 o 
   3   3   7      321.02      318.17      7.49 o 
   4   3   7       71.06       67.21      2.96 o 
   5   3   7        1.24        0.97      1.87 o 
   6   3   7      301.59      275.41      5.63 o 
   7   3   7        6.57        7.17      2.64 o 
   8   3   7      128.92      133.84      5.37 o 
   9   3   7      104.33      103.96      5.00 o 
  10   3   7        2.26       -1.60      3.08 o 
  11   3   7        2.66        3.22      3.54 o 
 -16   4   7        0.32       -2.21      3.93 o 
 -15   4   7        9.79        4.30      3.97 o 
 -14   4   7       65.82       66.55      5.43 o 
 -13   4   7       55.33       42.19      4.52 o 
 -12   4   7       18.87       12.22      3.28 o 
 -11   4   7        1.57       -0.14      2.67 o 
 -10   4   7       23.31       16.47      3.14 o 
  -9   4   7      190.37      179.79      5.07 o 
  -8   4   7       50.88       49.40      3.18 o 
  -7   4   7        2.51       -1.00      1.82 o 
  -6   4   7       66.79       55.04      2.80 o 
  -5   4   7      170.54      181.75      4.45 o 
  -4   4   7      242.20      232.14      4.66 o 
  -3   4   7      272.41      304.64      4.66 o 
  -2   4   7        2.13        0.29      1.55 o 
  -1   4   7       15.17        4.84      1.66 o 
   0   4   7      290.49      239.65      5.06 o 
   1   4   7        5.84        3.65      1.78 o 
   2   4   7     1085.06     1074.82     13.43 o 
   3   4   7       13.60       16.95      2.38 o 
   4   4   7      115.14       91.90      4.18 o 
   5   4   7       26.12       18.25      3.20 o 
   6   4   7        1.05       -1.57      2.67 o 
   7   4   7        1.40       -2.88      2.90 o 
   8   4   7        9.16        3.58      3.18 o 
   9   4   7        0.48       -0.98      3.16 o 
  10   4   7       67.71       68.44      5.79 o 
 -15   5   7       32.37       26.89      4.93 o 
 -14   5   7        2.10        5.58      4.01 o 
 -13   5   7       16.55       20.11      5.35 o 
 -12   5   7      122.10      101.67      5.46 o 
 -11   5   7       93.71       95.50      5.42 o 
 -10   5   7      142.93      129.68      5.55 o 
  -9   5   7        0.01       -1.15      2.95 o 
  -8   5   7       14.90       14.59      2.76 o 
  -7   5   7       25.58       13.74      2.67 o 
  -6   5   7       86.50       81.53      3.67 o 
  -5   5   7      288.66      304.91      6.63 o 
  -4   5   7       21.24       22.84      3.99 o 
  -3   5   7        8.13        6.43      2.01 o 
  -2   5   7       24.13       15.48      2.24 o 
  -1   5   7        4.46        7.05      2.10 o 
   0   5   7      268.28      236.27      5.56 o 
   1   5   7       31.60       25.18      2.81 o 
   2   5   7       25.93       20.60      3.09 o 
   3   5   7       83.75       72.39      4.00 o 
   4   5   7       17.76       17.96      3.34 o 
   5   5   7        2.56        1.67      2.93 o 
   6   5   7       16.73       24.30      3.88 o 
   7   5   7        6.87        1.96      3.19 o 
   8   5   7        5.10        7.86      3.85 o 
   9   5   7       12.67        7.38      4.17 o 
 -13   6   7        5.87        3.48      5.13 o 
 -12   6   7        0.79       -3.57      3.57 o 
 -11   6   7       65.55       74.50      6.15 o 
 -10   6   7       16.35       18.70      4.35 o 
  -9   6   7        4.52        6.01      3.92 o 
  -8   6   7       36.59       43.89      5.49 o 
  -7   6   7        1.48        0.69      3.17 o 
  -6   6   7       34.53       37.93      3.82 o 
  -5   6   7        8.92        5.36      2.81 o 
  -4   6   7       13.54        9.17      2.86 o 
  -3   6   7        2.10        3.19      2.71 o 
  -2   6   7       21.04       14.44      2.95 o 
  -1   6   7        2.28        0.23      2.60 o 
   0   6   7       93.54       98.27      4.65 o 
   1   6   7       30.54       24.58      3.73 o 
   2   6   7       11.39       13.05      3.36 o 
   3   6   7        9.90       16.73      3.62 o 
   4   6   7       21.84       20.87      4.49 o 
   5   6   7        0.15       -3.83      3.35 o 
   6   6   7       35.64       42.16      4.83 o 
   7   6   7        0.71       -3.49      3.87 o 
 -10   7   7       27.36       24.78      5.84 o 
  -9   7   7       29.67       43.24      7.36 o 
  -8   7   7        2.00       -0.46      4.82 o 
  -7   7   7       42.91       58.63      6.39 o 
  -6   7   7       24.26       26.66      4.74 o 
  -5   7   7       10.78        5.86      4.62 o 
  -4   7   7       31.47       31.92      5.03 o 
  -3   7   7        1.75        1.92      3.89 o 
  -2   7   7        0.34       -0.11      5.56 o 
  -1   7   7        1.08        1.53      4.64 o 
   0   7   7       14.85       13.78      5.40 o 
   1   7   7        1.99       -2.69      4.71 o 
   2   7   7       16.97       16.24      4.48 o 
   3   7   7        6.43        3.61      4.14 o 
   4   7   7       75.46      104.34      6.83 o 
   5   7   7        0.60        0.53      4.70 o 
  -5   8   7        0.06       -2.13      6.21 o 
  -4   8   7       12.81       12.19      9.30 o 
  -3   8   7        1.88        2.36      5.48 o 
  -2   8   7       34.75       36.93      7.13 o 
  -1   8   7        1.18       -5.56      7.77 o 
 -18   0   8       49.91       60.85     10.49 o 
 -16   0   8       25.19       30.00      6.31 o 
 -14   0   8      411.18      431.29     12.38 o 
 -12   0   8     2121.69     2415.47     65.86 o 
 -10   0   8      922.70     1031.69     11.84 o 
  -8   0   8     3516.30     4044.76     53.37 o 
  -6   0   8      237.74      305.83      7.38 o 
  -4   0   8     1301.13     1150.04     19.03 o 
  -2   0   8     1881.15     1776.32     20.50 o 
   0   0   8       75.64       55.35      3.61 o 
   2   0   8      315.09      265.76      8.24 o 
   4   0   8     4463.30     4665.87     34.62 o 
   6   0   8      474.17      492.58      8.61 o 
   8   0   8        6.29       -0.80      3.52 o 
  10   0   8       20.59        7.61      4.43 o 
  12   0   8       21.63       22.03      5.75 o 
 -18   1   8      175.49      139.51      7.25 o 
 -17   1   8       84.55       81.15      5.47 o 
 -16   1   8       57.51       42.31      4.58 o 
 -15   1   8        1.27        0.67      2.79 o 
 -14   1   8       96.17       82.28      3.55 o 
 -13   1   8      135.18      109.64      3.74 o 
 -12   1   8      204.17      206.78      5.65 o 
 -11   1   8      423.90      413.86      5.72 o 
 -10   1   8      400.02      464.39     13.78 o 
  -9   1   8      107.28      100.46      2.71 o 
  -8   1   8       62.84       58.42      2.10 o 
  -7   1   8       84.47       76.33      2.53 o 
  -6   1   8      117.87       82.90      2.46 o 
  -5   1   8      475.80      417.12      4.82 o 
  -4   1   8     3406.23     3644.26     71.15 o 
  -3   1   8      165.66      125.76      2.79 o 
  -2   1   8      459.56      406.51      5.51 o 
  -1   1   8       51.54       34.38      2.00 o 
   0   1   8     3239.33     3263.55     28.55 o 
   1   1   8       52.88       36.25      1.83 o 
   2   1   8        8.53        5.36      1.40 o 
   3   1   8      135.59      108.29      2.83 o 
   4   1   8        0.45       -1.25      1.33 o 
   5   1   8       97.79       86.16      3.07 o 
   6   1   8      638.14      674.77      8.07 o 
   7   1   8       19.40       18.21      2.51 o 
   8   1   8      241.40      249.36      5.61 o 
   9   1   8       10.70       12.77      3.21 o 
  10   1   8       53.76       56.72      4.65 o 
  11   1   8        2.66        4.80      3.96 o 
  12   1   8       41.28       40.51      5.57 o 
 -18   2   8        3.71        2.47      4.01 o 
 -17   2   8        9.00        7.52      3.73 o 
 -16   2   8        4.20        1.79      3.23 o 
 -15   2   8       34.62       26.51      3.98 o 
 -14   2   8       47.72       40.79      4.18 o 
 -13   2   8       84.13       72.68      3.79 o 
 -12   2   8      958.84     1011.67     18.30 o 
 -11   2   8       60.47       54.26      2.63 o 
 -10   2   8      146.10      144.45      3.38 o 
  -9   2   8      185.23      168.25      3.39 o 
  -8   2   8      381.18      369.88      6.43 o 
  -7   2   8      557.82      556.27     12.84 o 
  -6   2   8       53.60       58.12      2.41 o 
  -5   2   8      173.69      176.20      4.89 o 
  -4   2   8      173.33      166.85      6.69 o 
  -3   2   8       69.73       43.85      2.12 o 
  -2   2   8     1290.16     1347.46     17.03 o 
  -1   2   8       23.56       21.97      2.02 o 
   0   2   8      498.33      516.04      5.24 o 
   1   2   8       54.17       40.91      1.95 o 
   2   2   8      208.54      162.71      3.37 o 
   3   2   8       56.48       42.53      2.27 o 
   4   2   8      441.90      437.83      5.52 o 
   5   2   8        1.86        0.11      1.80 o 
   6   2   8       30.84       27.80      2.85 o 
   7   2   8       15.76       13.85      2.55 o 
   8   2   8       18.68       17.55      2.75 o 
   9   2   8        5.13        1.91      2.94 o 
  10   2   8      111.11      122.07      6.62 o 
  11   2   8       19.88       18.57      4.68 o 
 -17   3   8        3.71       -0.40      3.88 o 
 -16   3   8        0.08       -1.11      3.52 o 
 -15   3   8       67.22       61.71      5.43 o 
 -14   3   8       21.95       18.99      3.71 o 
 -13   3   8      116.01       88.24      4.55 o 
 -12   3   8       14.90       14.68      3.06 o 
 -11   3   8      147.21      126.17      5.69 o 
 -10   3   8       39.34       27.13      2.68 o 
  -9   3   8       25.09       25.09      2.49 o 
  -8   3   8       11.73       11.56      1.88 o 
  -7   3   8       22.70       26.59      2.10 o 
  -6   3   8      287.87      293.21      9.52 o 
  -5   3   8       85.18       73.32      2.76 o 
  -4   3   8      136.81      122.24      4.76 o 
  -3   3   8       16.46       11.33      1.66 o 
  -2   3   8      285.07      274.92      7.61 o 
  -1   3   8      153.05      111.17      3.13 o 
   0   3   8      273.39      273.75      4.50 o 
   1   3   8       10.27        6.82      1.61 o 
   2   3   8      190.65      184.61      3.79 o 
   3   3   8      147.66      141.07      4.11 o 
   4   3   8       46.70       49.22      3.63 o 
   5   3   8      237.40      235.34      5.24 o 
   6   3   8        2.14        0.39      2.17 o 
   7   3   8       43.27       44.57      4.11 o 
   8   3   8       31.82       35.39      4.94 o 
   9   3   8        3.71        0.39      3.18 o 
  10   3   8        0.01       -0.56      3.43 o 
  11   3   8        6.21        3.06      4.40 o 
 -16   4   8       21.39       14.75      5.41 o 
 -15   4   8        0.35       -3.06      4.28 o 
 -14   4   8       39.59       34.00      4.60 o 
 -13   4   8       12.29        9.85      3.51 o 
 -12   4   8       64.83       52.24      6.61 o 
 -11   4   8       23.52       20.48      3.40 o 
 -10   4   8      155.58      142.45      4.43 o 
  -9   4   8        4.14        5.19      2.26 o 
  -8   4   8      125.42      122.69      4.04 o 
  -7   4   8       87.00       85.24      3.44 o 
  -6   4   8       15.79        8.65      1.87 o 
  -5   4   8      194.17      177.25      5.82 o 
  -4   4   8        0.00       -0.83      1.68 o 
  -3   4   8       74.02       62.55      2.75 o 
  -2   4   8        2.39       -0.58      1.56 o 
  -1   4   8       71.11       56.71      2.63 o 
   0   4   8      663.57      686.36      8.47 o 
   1   4   8      179.83      174.30      4.02 o 
   2   4   8      352.87      365.14      6.22 o 
   3   4   8       41.31       35.31      3.00 o 
   4   4   8       92.10       74.48      4.18 o 
   5   4   8        9.65        3.75      2.80 o 
   6   4   8        2.39        4.88      2.93 o 
   7   4   8       11.76        6.88      3.34 o 
   8   4   8       50.94       47.26      5.84 o 
   9   4   8       14.29       13.50      4.01 o 
  10   4   8        2.80        0.75      3.81 o 
 -15   5   8       42.60       34.78      6.73 o 
 -14   5   8        5.81        5.53      4.86 o 
 -13   5   8        6.01        4.38      4.46 o 
 -12   5   8       98.38       81.89      7.06 o 
 -11   5   8       68.40       80.32      6.48 o 
 -10   5   8      107.70       91.63      5.74 o 
  -9   5   8       41.33       37.03      4.22 o 
  -8   5   8       22.95       28.75      3.19 o 
  -7   5   8       33.56       23.80      3.01 o 
  -6   5   8       76.76       66.89      3.66 o 
  -5   5   8      256.93      265.19      6.90 o 
  -4   5   8      417.45      470.39      8.12 o 
  -3   5   8      102.41       97.45      3.60 o 
  -2   5   8      277.60      300.42      5.59 o 
  -1   5   8      109.95      107.37      3.81 o 
   0   5   8      324.88      357.42      8.52 o 
   1   5   8       50.56       37.99      3.25 o 
   2   5   8       13.14       16.82      3.07 o 
   3   5   8       11.83       16.45      3.27 o 
   4   5   8      126.34      144.78      5.50 o 
   5   5   8      103.01      106.52      5.09 o 
   6   5   8        0.59        0.34      3.13 o 
   7   5   8       14.76       13.69      3.93 o 
   8   5   8      171.16      233.83      9.14 o 
 -13   6   8       44.35       46.28      6.83 o 
 -12   6   8        7.26        9.37      4.91 o 
 -11   6   8        3.42       -1.06      4.65 o 
 -10   6   8      225.49      269.08     10.04 o 
  -9   6   8      107.42      103.38      6.74 o 
  -8   6   8       32.47       22.13      5.20 o 
  -7   6   8      217.09      203.56      6.84 o 
  -6   6   8        7.85        4.19      3.33 o 
  -5   6   8      125.19      118.80      5.50 o 
  -4   6   8       15.89       17.81      3.90 o 
  -3   6   8        2.58       -0.33      2.99 o 
  -2   6   8      166.77      174.50      8.41 o 
  -1   6   8       10.03       12.47      3.70 o 
   0   6   8       33.65       38.32      4.66 o 
   1   6   8       26.38       32.59      4.67 o 
   2   6   8      155.33      142.82      6.68 o 
   3   6   8       61.81       78.87      6.15 o 
   4   6   8        4.22        2.01      3.93 o 
   5   6   8        3.44        3.09      4.16 o 
   6   6   8       31.66       32.73      5.60 o 
 -10   7   8       22.95       28.51      6.61 o 
  -9   7   8        3.19       -0.33      5.18 o 
  -8   7   8        3.66        1.13      4.98 o 
  -7   7   8        0.61        2.19      5.02 o 
  -6   7   8        6.38        2.36      4.84 o 
  -5   7   8       17.36       23.72      4.51 o 
  -4   7   8       40.23       57.38      6.28 o 
  -3   7   8       32.82       44.17      6.56 o 
  -2   7   8       46.99       50.47      6.71 o 
  -1   7   8        7.48        5.51      4.98 o 
   0   7   8       35.73       45.25      7.14 o 
   1   7   8        7.47        7.97      5.35 o 
   2   7   8        1.43        0.66      4.19 o 
   3   7   8       16.23       18.06      5.15 o 
 -17   0   9      158.46      184.60     13.21 o 
 -15   0   9       77.13       72.28      5.62 o 
 -13   0   9      818.86      992.35     18.45 o 
 -11   0   9     1135.81     1198.87     22.73 o 
  -9   0   9       11.75        9.65      2.34 o 
  -7   0   9      135.24      141.22      5.67 o 
  -5   0   9       43.51       40.50      3.49 o 
  -3   0   9       48.77       36.74      3.69 o 
  -1   0   9      247.09      231.89      8.00 o 
   1   0   9       11.80        9.52      2.02 o 
   3   0   9      204.41      233.01      5.76 o 
   5   0   9      262.07      280.86      6.68 o 
   7   0   9        0.62        1.67      3.34 o 
   9   0   9        1.66       -5.86      3.53 o 
  11   0   9        8.49       13.12      5.69 o 
 -18   1   9        9.22       20.72      8.45 o 
 -17   1   9       56.44       54.59      5.25 o 
 -16   1   9       41.93       38.27      4.45 o 
 -15   1   9      149.17      139.95      4.97 o 
 -14   1   9       12.13       13.51      2.59 o 
 -13   1   9      111.64       99.70      3.55 o 
 -12   1   9       87.99       89.54      3.30 o 
 -11   1   9      166.92      160.38      3.79 o 
 -10   1   9       65.03       53.00      2.46 o 
  -9   1   9      198.97      193.81      3.54 o 
  -8   1   9       31.32       29.10      2.79 o 
  -7   1   9      278.64      313.16      4.65 o 
  -6   1   9      153.30      122.08      2.97 o 
  -5   1   9      749.83      754.81      6.60 o 
  -4   1   9       56.61       40.91      2.65 o 
  -3   1   9       72.52       78.96      2.46 o 
  -2   1   9      104.11       71.51      2.40 o 
  -1   1   9       72.04       62.34      2.32 o 
   0   1   9       22.30       14.06      1.53 o 
   1   1   9       25.82       25.65      1.91 o 
   2   1   9       63.45       40.41      2.22 o 
   3   1   9      173.31      144.36      3.36 o 
   4   1   9      290.37      252.19      4.42 o 
   5   1   9      160.18      144.74      3.59 o 
   6   1   9      119.30      108.90      3.83 o 
   7   1   9      346.01      378.42      6.73 o 
   8   1   9       64.79       54.39      4.10 o 
   9   1   9        0.71       -0.54      2.92 o 
  10   1   9       34.44       25.80      4.01 o 
  11   1   9       31.90       34.69      5.28 o 
 -18   2   9        1.53        6.83      5.58 o 
 -17   2   9        2.90        0.65      4.36 o 
 -16   2   9       36.08       29.39      5.38 o 
 -15   2   9      106.96      103.77      5.29 o 
 -14   2   9        5.44        2.57      2.91 o 
 -13   2   9        2.99       -1.55      2.25 o 
 -12   2   9       44.46       40.19      3.16 o 
 -11   2   9       25.34       10.52      2.04 o 
 -10   2   9       19.05       17.99      2.09 o 
  -9   2   9        0.07       -1.78      1.39 o 
  -8   2   9       38.38       36.81      2.06 o 
  -7   2   9      126.46      124.90      4.80 o 
  -6   2   9       83.64       66.72      2.61 o 
  -5   2   9     1076.36     1231.45     15.15 o 
  -4   2   9       86.11       72.13      2.61 o 
  -3   2   9      200.14      175.57      3.78 o 
  -2   2   9      398.38      356.42      5.90 o 
  -1   2   9      521.65      565.92      6.57 o 
   0   2   9        5.80        4.97      1.39 o 
   1   2   9       60.55       49.63      2.32 o 
   2   2   9       65.89       43.44      2.37 o 
   3   2   9       69.43       64.55      2.77 o 
   4   2   9        4.11        1.69      1.84 o 
   5   2   9      242.83      265.82      5.49 o 
   6   2   9      155.47      142.01      4.35 o 
   7   2   9        1.50        0.89      2.26 o 
   8   2   9       16.96       13.71      3.00 o 
   9   2   9        0.31        1.97      3.63 o 
  10   2   9       92.99      106.72      6.52 o 
 -17   3   9       40.40       29.39      5.83 o 
 -16   3   9       36.85       40.13      6.25 o 
 -15   3   9        4.81        2.07      4.40 o 
 -14   3   9        8.95        7.18      4.17 o 
 -13   3   9        4.76        4.39      3.64 o 
 -12   3   9      235.33      217.68      6.14 o 
 -11   3   9       79.45       65.12      3.96 o 
 -10   3   9      258.35      235.18      6.95 o 
  -9   3   9        3.93        1.86      1.69 o 
  -8   3   9      109.87      111.10      3.58 o 
  -7   3   9        6.44        4.96      1.81 o 
  -6   3   9       77.15       61.08      2.83 o 
  -5   3   9      192.17      195.93      4.94 o 
  -4   3   9        3.19        3.37      1.73 o 
  -3   3   9        1.53        1.68      1.63 o 
  -2   3   9       57.67       65.63      2.87 o 
  -1   3   9       10.80       10.52      1.99 o 
   0   3   9       93.74       92.90      3.32 o 
   1   3   9        1.88        0.55      1.69 o 
   2   3   9        4.09       -0.82      1.56 o 
   3   3   9       39.07       42.73      3.13 o 
   4   3   9      229.37      198.87      5.02 o 
   5   3   9       51.98       43.92      3.41 o 
   6   3   9      133.10      126.34      5.64 o 
   7   3   9      106.95       96.79      4.87 o 
   8   3   9       12.10        7.49      3.31 o 
   9   3   9        0.13       -1.03      3.90 o 
  10   3   9        6.42        8.59      5.40 o 
 -16   4   9       37.13       34.05      6.51 o 
 -15   4   9      129.41      131.01      7.84 o 
 -14   4   9        1.69       -7.21      4.71 o 
 -13   4   9       99.89      104.55      6.63 o 
 -12   4   9       38.43       40.71      5.21 o 
 -11   4   9       27.26       32.12      4.63 o 
 -10   4   9       29.60       31.54      3.62 o 
  -9   4   9        5.66        0.51      2.50 o 
  -8   4   9        1.11       -1.67      2.38 o 
  -7   4   9       95.45       88.44      4.22 o 
  -6   4   9      145.25      130.30      4.09 o 
  -5   4   9      615.74      652.05      9.05 o 
  -4   4   9      424.05      390.59      6.45 o 
  -3   4   9      220.54      230.57      5.06 o 
  -2   4   9       65.13       60.30      3.04 o 
  -1   4   9       94.55       85.13      3.46 o 
   0   4   9       96.59       75.36      3.30 o 
   1   4   9        3.25       -1.01      2.22 o 
   2   4   9       31.78       21.32      3.05 o 
   3   4   9        6.59        5.01      2.72 o 
   4   4   9        0.90        0.47      3.02 o 
   5   4   9       46.89       48.05      5.19 o 
   6   4   9       10.42       12.66      3.89 o 
   7   4   9        2.16       -0.29      3.74 o 
   8   4   9       93.65       99.15      6.40 o 
   9   4   9        0.20       -3.12      4.31 o 
 -15   5   9       80.25       76.39      8.05 o 
 -14   5   9        3.78       -0.15      4.51 o 
 -13   5   9        0.46       -4.08      4.37 o 
 -12   5   9      213.19      199.22      8.22 o 
 -11   5   9       20.63       17.56      4.91 o 
 -10   5   9      145.98      138.58      7.13 o 
  -9   5   9      220.93      213.36      6.62 o 
  -8   5   9       34.37       39.51      4.27 o 
  -7   5   9        0.00       -1.82      2.73 o 
  -6   5   9       10.40        6.95      2.94 o 
  -5   5   9       19.78       20.24      3.60 o 
  -4   5   9       52.99       49.26      3.85 o 
  -3   5   9      223.82      232.65      5.62 o 
  -2   5   9      266.66      254.53      5.71 o 
  -1   5   9       84.08       85.14      3.70 o 
   0   5   9       62.72       64.75      4.33 o 
   1   5   9        0.96       -1.89      3.00 o 
   2   5   9        9.13        6.28      3.39 o 
   3   5   9       93.80      110.14      5.98 o 
   4   5   9       10.41        9.80      4.06 o 
   5   5   9        1.21        5.83      3.93 o 
   6   5   9        6.32        9.33      4.31 o 
   7   5   9       13.19        9.90      4.66 o 
 -13   6   9        0.25       -3.34      4.87 o 
 -12   6   9        4.14        0.21      4.81 o 
 -11   6   9       14.70       10.75      5.78 o 
 -10   6   9        7.09        3.35      4.63 o 
  -9   6   9        4.91        3.30      4.64 o 
  -8   6   9       28.10       27.48      5.59 o 
  -7   6   9       26.95       28.20      4.46 o 
  -6   6   9       18.67       15.34      3.91 o 
  -5   6   9        2.91       -1.15      3.38 o 
  -4   6   9       33.50       33.77      4.35 o 
  -3   6   9       51.12       63.23      5.92 o 
  -2   6   9        6.82        1.71      3.54 o 
  -1   6   9       20.14       31.63      4.32 o 
   0   6   9       40.47       40.91      6.11 o 
   1   6   9       68.73       82.71      5.77 o 
   2   6   9       86.89      108.03      6.21 o 
   3   6   9        3.13        1.71      3.95 o 
   4   6   9        0.99       -2.46      4.07 o 
   5   6   9        0.38       -5.86      4.19 o 
  -9   7   9        2.76       -6.04      5.17 o 
  -8   7   9        0.53        0.04      6.10 o 
  -7   7   9       30.87       45.15      6.67 o 
  -6   7   9        1.12       -4.36      4.99 o 
  -5   7   9        7.78       14.13      4.44 o 
  -4   7   9        2.50       -0.62      5.34 o 
  -3   7   9       22.37       30.20      6.50 o 
  -2   7   9       12.67       10.18      5.22 o 
  -1   7   9        6.13       10.50      5.14 o 
   0   7   9        9.32        5.89      5.35 o 
   1   7   9        5.05        4.84      6.24 o 
   2   7   9       53.66       71.88      8.15 o 
 -16   0  10      442.75      460.90     14.62 o 
 -14   0  10        6.56        6.83      3.36 o 
 -12   0  10     2157.51     2297.91     40.03 o 
 -10   0  10        5.06        3.85      2.27 o 
  -8   0  10      342.03      358.99      9.32 o 
  -6   0  10      393.24      421.88      9.56 o 
  -4   0  10       21.93       29.29      3.65 o 
  -2   0  10      408.76      431.80      9.32 o 
   0   0  10      212.53      210.40      6.62 o 
   2   0  10     1407.94     1466.31     15.63 o 
   4   0  10      175.20      157.23      5.21 o 
   6   0  10       34.33       42.13      6.86 o 
   8   0  10       28.68       23.88      7.32 o 
  10   0  10      156.24      200.73      9.74 o 
 -18   1  10        9.98        9.34      7.47 o 
 -17   1  10       38.41       33.86      5.73 o 
 -16   1  10        9.12       14.14      4.46 o 
 -15   1  10       26.72       22.65      3.99 o 
 -14   1  10       25.67       28.74      3.44 o 
 -13   1  10      243.07      221.18      5.68 o 
 -12   1  10       81.75       76.16      3.83 o 
 -11   1  10      136.03      117.54      3.94 o 
 -10   1  10        3.39        2.52      1.92 o 
  -9   1  10       67.81       55.14      2.88 o 
  -8   1  10      603.16      649.78      7.01 o 
  -7   1  10      347.60      301.88      4.67 o 
  -6   1  10     1455.37     1509.34     13.17 o 
  -5   1  10       76.34       61.47      2.99 o 
  -4   1  10     1834.99     2046.56     21.72 o 
  -3   1  10       49.76       43.47      3.01 o 
  -2   1  10       87.93       84.29      2.73 o 
  -1   1  10       74.46       51.56      2.42 o 
   0   1  10      804.61      862.42     14.58 o 
   1   1  10        6.99        5.70      1.69 o 
   2   1  10        7.95        7.36      1.96 o 
   3   1  10       71.78       54.11      2.47 o 
   4   1  10      293.47      299.45      6.50 o 
   5   1  10       27.77       25.84      2.78 o 
   6   1  10        3.14       -0.55      2.18 o 
   7   1  10        8.55        5.79      2.55 o 
   8   1  10       39.69       42.02      4.83 o 
   9   1  10        5.12        4.60      3.74 o 
  10   1  10        0.35       -2.34      4.91 o 
 -18   2  10       65.01       47.29      6.74 o 
 -17   2  10        2.48        6.49      4.90 o 
 -16   2  10       11.73        8.76      4.44 o 
 -15   2  10       13.00       11.54      4.34 o 
 -14   2  10        0.94        1.35      2.95 o 
 -13   2  10      108.30       97.99      4.74 o 
 -12   2  10      819.23      836.63     11.80 o 
 -11   2  10      176.99      163.54      4.58 o 
 -10   2  10      121.94      113.72      3.77 o 
  -9   2  10       10.34        5.67      1.90 o 
  -8   2  10       69.26       61.93      2.75 o 
  -7   2  10       16.81       10.76      1.97 o 
  -6   2  10        3.21        0.68      1.58 o 
  -5   2  10      141.33      121.19      3.64 o 
  -4   2  10        4.46        4.40      1.66 o 
  -3   2  10       67.24       58.45      2.58 o 
  -2   2  10        3.63        4.23      1.58 o 
  -1   2  10        6.42        3.72      1.62 o 
   0   2  10       66.32       68.97      2.91 o 
   1   2  10       18.73       11.36      2.09 o 
   2   2  10        8.29        1.85      1.79 o 
   3   2  10       15.58        7.34      2.09 o 
   4   2  10        9.89       11.75      2.68 o 
   5   2  10       56.28       59.82      4.10 o 
   6   2  10       67.96       70.87      4.07 o 
   7   2  10       27.49       26.61      3.67 o 
   8   2  10      117.57      142.56      6.63 o 
   9   2  10       17.18       16.60      5.67 o 
 -17   3  10       40.07       36.86      6.38 o 
 -16   3  10        2.47        5.64      4.91 o 
 -15   3  10        0.37       -2.84      4.22 o 
 -14   3  10      172.84      159.71      7.37 o 
 -13   3  10       75.44       69.04      5.73 o 
 -12   3  10       15.32       11.20      2.99 o 
 -11   3  10       91.64       81.01      4.41 o 
 -10   3  10        5.66        4.30      2.41 o 
  -9   3  10       56.08       50.36      3.04 o 
  -8   3  10       26.17       13.33      2.29 o 
  -7   3  10       44.11       35.70      2.89 o 
  -6   3  10       72.74       67.40      3.16 o 
  -5   3  10       20.41       22.84      2.55 o 
  -4   3  10      364.09      357.23      6.70 o 
  -3   3  10       13.33        8.97      2.04 o 
  -2   3  10      161.44      146.79      4.04 o 
  -1   3  10       20.70       19.31      2.47 o 
   0   3  10        0.19       -0.44      1.81 o 
   1   3  10       74.37       55.80      2.99 o 
   2   3  10        9.12       10.27      2.70 o 
   3   3  10       81.19       65.38      3.76 o 
   4   3  10      134.00      132.82      4.95 o 
   5   3  10       12.53       13.15      3.11 o 
   6   3  10       13.47       13.02      3.84 o 
   7   3  10        0.36        0.79      3.60 o 
   8   3  10        0.00       -2.36      3.73 o 
   9   3  10        0.99       -1.45      4.38 o 
 -16   4  10      132.52      136.63      8.69 o 
 -15   4  10       23.55       18.25      6.29 o 
 -14   4  10        4.49       -0.03      4.18 o 
 -13   4  10       57.25       56.50      6.21 o 
 -12   4  10       31.38       35.87      5.19 o 
 -11   4  10      436.22      425.23     10.51 o 
 -10   4  10      194.80      170.56      5.74 o 
  -9   4  10      200.11      175.75      6.07 o 
  -8   4  10       76.19       72.26      4.39 o 
  -7   4  10       11.68        4.82      2.39 o 
  -6   4  10      323.34      350.78      6.34 o 
  -5   4  10      486.63      472.61      8.27 o 
  -4   4  10      273.95      286.65      5.82 o 
  -3   4  10      138.30      124.13      4.14 o 
  -2   4  10      133.10      117.24      4.01 o 
  -1   4  10        7.26        2.13      2.15 o 
   0   4  10       26.32       26.53      3.33 o 
   1   4  10        2.25        1.43      2.48 o 
   2   4  10      358.82      391.57      7.84 o 
   3   4  10        0.29       -2.06      2.56 o 
   4   4  10       72.00       73.51      5.29 o 
   5   4  10       16.00       12.16      3.99 o 
   6   4  10       34.51       34.17      5.07 o 
   7   4  10       19.49       18.53      4.66 o 
   8   4  10        3.30       -0.69      4.51 o 
 -14   5  10      246.03      235.69     13.62 o 
 -13   5  10       18.90       12.19      4.86 o 
 -12   5  10       96.90       93.58      8.22 o 
 -11   5  10        8.03        5.28      4.42 o 
 -10   5  10        4.90        4.69      4.26 o 
  -9   5  10       26.14       21.76      4.03 o 
  -8   5  10      142.41      132.19      5.60 o 
  -7   5  10       73.85       68.00      4.78 o 
  -6   5  10      121.34      117.21      5.25 o 
  -5   5  10       80.34       78.16      4.53 o 
  -4   5  10       14.85       15.62      2.98 o 
  -3   5  10        4.62        4.49      2.48 o 
  -2   5  10      326.27      326.68      9.74 o 
  -1   5  10      131.75      125.49      5.67 o 
   0   5  10        0.57       -1.70      2.70 o 
   1   5  10      151.00      145.86      6.36 o 
   2   5  10       51.86       57.51      5.47 o 
   3   5  10       16.17       15.71      4.09 o 
   4   5  10      152.03      165.10      7.35 o 
   5   5  10        8.79        6.58      4.36 o 
   6   5  10      221.29      311.55     11.58 o 
 -12   6  10        3.36        2.91      5.77 o 
 -11   6  10        4.50        6.23      5.06 o 
 -10   6  10       19.35        6.75      4.99 o 
  -9   6  10        2.40       -0.86      4.63 o 
  -8   6  10      134.87      168.22      6.76 o 
  -7   6  10       13.02        8.23      3.85 o 
  -6   6  10      193.89      231.84      7.45 o 
  -5   6  10       24.37       28.30      4.51 o 
  -4   6  10      270.09      325.24      9.90 o 
  -3   6  10       27.03       35.19      5.24 o 
  -2   6  10       12.73       18.34      5.29 o 
  -1   6  10       13.45       18.62      4.05 o 
   0   6  10       42.88       47.72      5.41 o 
   1   6  10       22.66       28.69      4.85 o 
   2   6  10       56.67       57.76      6.08 o 
   3   6  10       27.16       34.68      5.50 o 
   4   6  10        5.90        6.92      4.63 o 
  -8   7  10       29.06       27.53      6.73 o 
  -7   7  10       10.36       17.06      6.46 o 
  -6   7  10       12.23        7.53      4.58 o 
  -5   7  10        0.01       -1.27      4.63 o 
  -4   7  10        6.33       16.73      6.34 o 
  -3   7  10       11.42        7.01      5.64 o 
  -2   7  10       10.97       10.83      5.65 o 
  -1   7  10        1.23       -0.85      5.09 o 
   0   7  10        4.76        3.74      5.63 o 
 -17   0  11        1.93        2.38      8.17 o 
 -15   0  11       20.76       20.57      6.08 o 
 -13   0  11      246.78      251.86      9.85 o 
 -11   0  11        5.54        3.86      3.74 o 
  -9   0  11      871.20      888.69     27.82 o 
  -7   0  11     2122.41     2344.39     28.72 o 
  -5   0  11       59.42       53.34      4.65 o 
  -3   0  11      746.65      767.09     12.83 o 
  -1   0  11       45.32       45.00      4.53 o 
   1   0  11      681.79      695.42     13.05 o 
   3   0  11      358.86      371.61     17.58 o 
   5   0  11       41.37       40.44      5.15 o 
   7   0  11       26.81       28.24      7.71 o 
   9   0  11        5.21        2.04      6.98 o 
 -18   1  11       35.19       37.86      9.27 o 
 -17   1  11        4.57        2.36      6.02 o 
 -16   1  11       12.24        4.94      4.74 o 
 -15   1  11        0.26       -3.77      3.55 o 
 -14   1  11       21.20       22.55      3.97 o 
 -13   1  11      172.56      164.30      5.98 o 
 -12   1  11       17.50       14.37      3.14 o 
 -11   1  11     1197.66     1157.52     17.32 o 
 -10   1  11       73.70       66.05      4.01 o 
  -9   1  11       90.78       73.25      3.75 o 
  -8   1  11      114.62       96.90      4.03 o 
  -7   1  11       37.26       35.32      3.20 o 
  -6   1  11      186.37      164.32      4.60 o 
  -5   1  11      362.80      364.88      6.58 o 
  -4   1  11      221.57      200.34      4.99 o 
  -3   1  11       16.73       17.49      2.46 o 
  -2   1  11       37.60       30.95      2.88 o 
  -1   1  11       20.82       20.73      2.63 o 
   0   1  11        2.92        1.36      1.81 o 
   1   1  11       24.27       20.74      2.63 o 
   2   1  11      191.27      156.79      4.77 o 
   3   1  11      337.36      340.01      6.74 o 
   4   1  11      104.02       96.76      4.96 o 
   5   1  11       15.64       13.06      3.57 o 
   6   1  11       20.24       23.24      4.11 o 
   7   1  11       47.69       48.51      6.16 o 
   8   1  11       15.94       14.34      5.06 o 
   9   1  11       37.46       43.22      6.81 o 
 -18   2  11        2.35       -1.88      7.38 o 
 -17   2  11        0.43       -9.33      5.99 o 
 -16   2  11       43.07       28.90      7.39 o 
 -15   2  11       99.95       93.08      8.06 o 
 -14   2  11        0.52        1.86      3.77 o 
 -13   2  11        5.01        7.53      3.66 o 
 -12   2  11       11.06        9.57      2.66 o 
 -11   2  11        8.18        8.53      2.43 o 
 -10   2  11       26.11       28.67      2.81 o 
  -9   2  11       25.99       17.32      2.35 o 
  -8   2  11       15.01       10.32      2.16 o 
  -7   2  11      179.86      167.29      4.11 o 
  -6   2  11       21.02       14.19      2.17 o 
  -5   2  11       58.13       56.65      2.83 o 
  -4   2  11      145.13      153.24      3.97 o 
  -3   2  11       23.05       16.30      2.54 o 
  -2   2  11       24.74       18.38      2.22 o 
  -1   2  11      534.08      567.31      7.16 o 
   0   2  11       24.37       19.92      2.42 o 
   1   2  11      555.34      615.72      7.83 o 
   2   2  11       30.07       33.61      2.93 o 
   3   2  11       53.43       50.88      3.98 o 
   4   2  11      120.79      106.22      4.51 o 
   5   2  11        6.01        4.62      2.86 o 
   6   2  11        4.87        4.37      3.06 o 
   7   2  11        7.92        5.12      3.41 o 
   8   2  11       48.97       53.77      6.91 o 
 -17   3  11        0.14       -1.48      7.28 o 
 -16   3  11        1.33        1.54      6.52 o 
 -15   3  11       11.09        9.04      4.83 o 
 -14   3  11        2.68       -0.04      4.15 o 
 -13   3  11       54.56       48.72      4.56 o 
 -12   3  11       20.83       14.14      3.33 o 
 -11   3  11      534.84      493.93      8.74 o 
 -10   3  11      172.78      141.03      4.93 o 
  -9   3  11       60.43       47.80      3.38 o 
  -8   3  11      300.46      258.64      5.33 o 
  -7   3  11       15.01       11.36      2.45 o 
  -6   3  11      363.77      377.26      7.84 o 
  -5   3  11      192.39      210.16      4.95 o 
  -4   3  11      177.71      171.52      5.09 o 
  -3   3  11        3.82        1.70      1.90 o 
  -2   3  11       27.35       22.25      2.56 o 
  -1   3  11       15.38       11.59      2.38 o 
   0   3  11       69.29       77.70      3.39 o 
   1   3  11       22.04       20.03      2.76 o 
   2   3  11      147.66      115.79      4.69 o 
   3   3  11      113.41      115.96      4.87 o 
   4   3  11       92.61       84.49      4.50 o 
   5   3  11       25.86       30.33      4.52 o 
   6   3  11        0.60       -3.12      3.53 o 
   7   3  11        0.95        0.39      3.98 o 
   8   3  11       24.34       29.81      5.54 o 
 -16   4  11       55.90       50.07      8.07 o 
 -15   4  11      120.59      124.36      7.79 o 
 -14   4  11        3.79        1.75      4.52 o 
 -13   4  11       22.98       20.22      4.99 o 
 -12   4  11       34.29       32.56      5.12 o 
 -11   4  11        0.17       -1.04      2.88 o 
 -10   4  11       70.45       69.67      4.82 o 
  -9   4  11       15.38       14.79      3.32 o 
  -8   4  11        6.79        5.92      2.90 o 
  -7   4  11        5.17        3.85      2.45 o 
  -6   4  11      126.36      118.62      4.24 o 
  -5   4  11        9.24        6.61      2.46 o 
  -4   4  11      118.89      114.14      4.13 o 
  -3   4  11       19.83       17.72      2.71 o 
  -2   4  11       10.46        5.08      2.34 o 
  -1   4  11      314.32      361.19      6.86 o 
   0   4  11       10.34       11.70      3.06 o 
   1   4  11      137.67      145.55      6.02 o 
   2   4  11       16.91       23.01      3.62 o 
   3   4  11        1.73        0.13      3.31 o 
   4   4  11        4.99        6.80      3.84 o 
   5   4  11       25.68       30.12      5.15 o 
   6   4  11       19.50       17.46      4.85 o 
 -14   5  11       16.09       15.65      5.37 o 
 -13   5  11       23.89       32.70      6.02 o 
 -12   5  11       15.26        8.86      4.60 o 
 -11   5  11       17.11       26.68      5.41 o 
 -10   5  11       54.52       52.61      5.09 o 
  -9   5  11       51.63       59.21      5.80 o 
  -8   5  11      248.59      271.23     10.30 o 
  -7   5  11       43.07       51.43      4.87 o 
  -6   5  11      101.43       96.54      5.12 o 
  -5   5  11      121.84      123.49      5.58 o 
  -4   5  11       21.31       25.90      3.36 o 
  -3   5  11      207.08      246.71      6.21 o 
  -2   5  11       70.02       80.10      4.45 o 
  -1   5  11        6.47        3.92      3.10 o 
   0   5  11       74.34       80.69      4.84 o 
   1   5  11        2.06       -0.75      4.56 o 
   2   5  11       17.13       16.21      4.37 o 
   3   5  11       62.94       71.89      6.28 o 
   4   5  11        3.02        1.54      4.18 o 
   5   5  11        3.76        3.36      4.58 o 
 -12   6  11       10.93       13.55      5.59 o 
 -11   6  11        1.30        1.74      5.17 o 
 -10   6  11        1.91       -0.28      5.02 o 
  -9   6  11       13.38        6.98      5.15 o 
  -8   6  11        1.30        0.38      3.84 o 
  -7   6  11      108.45      117.35      6.03 o 
  -6   6  11       32.65       30.16      4.60 o 
  -5   6  11        3.64        7.02      3.93 o 
  -4   6  11        2.53        2.84      3.77 o 
  -3   6  11        6.06        3.50      5.25 o 
  -2   6  11        6.36        5.48      4.91 o 
  -1   6  11        0.09        3.75      4.10 o 
   0   6  11       50.48       65.50      6.35 o 
   1   6  11        0.21       -5.52      3.86 o 
   2   6  11       11.65       12.43      4.63 o 
  -6   7  11       15.30       17.24      4.89 o 
  -5   7  11       20.21       30.66      7.18 o 
  -4   7  11       39.41       48.10      7.98 o 
  -3   7  11       36.54       50.14      7.72 o 
 -16   0  12       15.97       17.08      6.47 o 
 -14   0  12       75.66       58.26      7.34 o 
 -12   0  12       16.72       17.65      4.89 o 
 -10   0  12     1308.46     1325.26     39.75 o 
  -8   0  12     2395.28     2408.12     33.80 o 
  -6   0  12       10.46        6.46      3.22 o 
  -4   0  12     1956.17     1895.48     50.05 o 
  -2   0  12      532.97      547.20     11.68 o 
   0   0  12      654.51      673.65     13.23 o 
   2   0  12       41.27       32.63      4.77 o 
   4   0  12      143.75      161.85     15.31 o 
   6   0  12      126.06      121.48     10.49 o 
   8   0  12        7.57        9.87      7.94 o 
 -18   1  12        3.73       -1.59      6.88 o 
 -17   1  12        1.56       -0.28      6.29 o 
 -16   1  12      360.37      302.96     10.39 o 
 -15   1  12       39.20       26.70      5.10 o 
 -14   1  12      381.27      343.74      8.66 o 
 -13   1  12       33.57       32.50      4.14 o 
 -12   1  12       10.79        6.26      3.07 o 
 -11   1  12       65.83       56.36      4.43 o 
 -10   1  12      340.03      296.84      6.89 o 
  -9   1  12      352.19      314.80      7.54 o 
  -8   1  12       35.33       36.15      3.49 o 
  -7   1  12      163.18      140.09      4.72 o 
  -6   1  12       30.39       27.56      3.01 o 
  -5   1  12       46.38       40.72      3.36 o 
  -4   1  12      795.45      840.10     10.24 o 
  -3   1  12      253.06      234.79      5.67 o 
  -2   1  12      248.40      257.78      5.94 o 
  -1   1  12      123.26      103.79      4.07 o 
   0   1  12       93.84      118.75      4.34 o 
   1   1  12       41.01       30.05      3.21 o 
   2   1  12       90.31       80.04      3.83 o 
   3   1  12       88.60       81.79      3.99 o 
   4   1  12       66.42       74.08      8.52 o 
   5   1  12       30.72       28.90      4.33 o 
   6   1  12        1.92       -1.84      4.19 o 
   7   1  12        3.09        1.08      4.93 o 
   8   1  12       39.67       40.93      6.91 o 
 -17   2  12        0.23       -6.27      6.42 o 
 -16   2  12       15.47        7.41      6.20 o 
 -15   2  12        3.73        3.41      4.30 o 
 -14   2  12        3.07       -0.25      3.69 o 
 -13   2  12        0.68       -3.96      3.45 o 
 -12   2  12        2.67       -0.10      2.81 o 
 -11   2  12       34.82       24.18      3.52 o 
 -10   2  12      604.17      590.27      9.69 o 
  -9   2  12       76.35       66.96      4.13 o 
  -8   2  12      928.34      936.55     20.08 o 
  -7   2  12        6.24        1.75      2.27 o 
  -6   2  12       41.99       41.80      3.55 o 
  -5   2  12      108.03       76.21      3.72 o 
  -4   2  12      660.75      666.03     11.05 o 
  -3   2  12       39.87       31.13      3.26 o 
  -2   2  12      196.65      190.79      5.32 o 
  -1   2  12       80.06       60.84      3.38 o 
   0   2  12        8.15        2.54      2.36 o 
   1   2  12       95.49       83.34      3.98 o 
   2   2  12        6.56        9.22      3.21 o 
   3   2  12       50.90       43.94      4.69 o 
   4   2  12       57.06       74.51      5.57 o 
   5   2  12        1.12        0.10      3.41 o 
   6   2  12      151.28      183.12      7.31 o 
   7   2  12        9.10        7.32      5.35 o 
 -16   3  12       13.64       15.78      7.22 o 
 -15   3  12       12.59       10.22      6.55 o 
 -14   3  12       98.70      111.29     10.87 o 
 -13   3  12        0.46        0.57      3.74 o 
 -12   3  12        0.88       -3.09      3.42 o 
 -11   3  12       54.00       54.02      5.45 o 
 -10   3  12        5.61        5.39      3.33 o 
  -9   3  12      184.76      157.52      5.42 o 
  -8   3  12       20.77       20.59      3.29 o 
  -7   3  12      126.63      107.03      4.56 o 
  -6   3  12        0.39       -0.84      2.36 o 
  -5   3  12       22.72       18.92      3.03 o 
  -4   3  12       34.78       34.84      3.57 o 
  -3   3  12      109.89       95.26      4.26 o 
  -2   3  12       41.07       46.21      3.85 o 
  -1   3  12       40.94       33.04      3.52 o 
   0   3  12        2.42        0.75      2.43 o 
   1   3  12       53.04       46.63      4.72 o 
   2   3  12       44.79       45.66      4.86 o 
   3   3  12       59.03       56.64      5.38 o 
   4   3  12       12.30       11.14      3.98 o 
   5   3  12       13.50       13.32      5.11 o 
   6   3  12       12.47       14.45      5.65 o 
 -15   4  12        0.04       -0.26      6.51 o 
 -14   4  12       42.15       36.13      8.02 o 
 -13   4  12       36.05       27.95      7.42 o 
 -12   4  12      184.68      167.78      7.67 o 
 -11   4  12      210.95      192.21      7.87 o 
 -10   4  12       76.03       67.69      5.75 o 
  -9   4  12       86.20       88.12      5.90 o 
  -8   4  12       14.58        8.58      3.08 o 
  -7   4  12       92.70       73.21      3.84 o 
  -6   4  12      129.89      118.13      4.50 o 
  -5   4  12      378.96      376.32      8.07 o 
  -4   4  12       47.08       54.21      3.86 o 
  -3   4  12       83.40       64.25      4.68 o 
  -2   4  12       11.78        8.66      2.98 o 
  -1   4  12       11.86       12.53      3.37 o 
   0   4  12      125.57      119.65      6.03 o 
   1   4  12       22.11       24.24      4.16 o 
   2   4  12        4.90       -0.13      3.51 o 
   3   4  12       66.13       68.04      7.48 o 
   4   4  12       17.86       30.40      6.39 o 
   5   4  12       24.54       28.00      6.39 o 
 -13   5  12       21.91       15.26      7.57 o 
 -12   5  12        6.34        2.26      6.55 o 
 -11   5  12        2.22        6.93      4.92 o 
 -10   5  12      157.82      153.47      6.36 o 
  -9   5  12       35.91       36.67      4.57 o 
  -8   5  12       40.67       37.25      4.73 o 
  -7   5  12       18.21       14.18      3.92 o 
  -6   5  12        2.78        2.54      3.43 o 
  -5   5  12        9.96        7.98      3.57 o 
  -4   5  12       73.03       72.24      4.47 o 
  -3   5  12       32.46       34.49      3.75 o 
  -2   5  12       50.84       62.80      5.11 o 
  -1   5  12       60.37       65.79      4.88 o 
   0   5  12        5.05        6.49      4.68 o 
   1   5  12       32.55       47.18      5.70 o 
   2   5  12       29.10       26.33      5.22 o 
   3   5  12        0.36        1.48      4.31 o 
 -11   6  12        1.90       -0.48      5.17 o 
 -10   6  12        3.00        0.60      5.28 o 
  -9   6  12        1.62        0.63      4.07 o 
  -8   6  12       34.66       50.92      5.66 o 
  -7   6  12        0.26       -2.40      3.88 o 
  -6   6  12       34.70       25.54      4.83 o 
  -5   6  12        5.67       10.19      4.23 o 
  -4   6  12        7.95       11.70      4.77 o 
  -3   6  12        4.48        8.34      7.49 o 
  -2   6  12       48.27       55.17      7.64 o 
  -1   6  12       40.48       44.74      5.75 o 
   0   6  12        6.99       -0.69      4.35 o 
   1   6  12       75.63       94.27      6.95 o 
 -17   0  13        6.36       -0.76      6.12 o 
 -15   0  13        4.28        0.50      5.07 o 
 -13   0  13        5.73        3.47      4.49 o 
 -11   0  13      316.47      314.85     10.63 o 
  -9   0  13      786.61      788.26     15.56 o 
  -7   0  13      856.48      883.99     51.04 o 
  -5   0  13      289.32      306.21      9.44 o 
  -3   0  13     1380.23     1527.92     23.22 o 
  -1   0  13      215.33      223.14      8.07 o 
   1   0  13      284.43      308.48      9.78 o 
   3   0  13      263.37      347.79     10.72 o 
   7   0  13       69.82       75.88     11.00 o 
 -17   1  13       25.42       18.00      7.39 o 
 -16   1  13        8.07        3.68      4.94 o 
 -15   1  13      134.58      113.47      6.92 o 
 -14   1  13       10.88        5.46      3.69 o 
 -13   1  13       85.65       73.69      5.18 o 
 -12   1  13       16.75       14.77      3.46 o 
 -11   1  13      160.64      140.07      5.39 o 
 -10   1  13       35.99       32.70      3.70 o 
  -9   1  13       66.50       61.37      4.17 o 
  -8   1  13       24.88       18.33      3.07 o 
  -7   1  13      140.53      118.04      4.57 o 
  -6   1  13       23.93       15.47      2.83 o 
  -5   1  13      608.10      586.70      9.09 o 
  -4   1  13       65.31       56.64      3.99 o 
  -3   1  13      123.59       96.57      4.13 o 
  -2   1  13       45.60       39.24      3.54 o 
  -1   1  13      101.16       84.61      3.99 o 
   0   1  13       22.33       15.51      2.89 o 
   1   1  13       17.64       11.41      2.83 o 
   2   1  13       43.45       44.67      4.45 o 
   3   1  13      112.26      114.43      5.74 o 
   4   1  13       38.35       36.34      4.80 o 
   5   1  13       36.91       34.22      4.93 o 
   6   1  13        4.02        3.36      5.05 o 
 -17   2  13       51.71       44.72      9.16 o 
 -16   2  13        0.42        0.42      6.53 o 
 -15   2  13      117.82      107.59      7.24 o 
 -14   2  13        5.82        9.01      4.12 o 
 -13   2  13        1.76       -0.58      3.57 o 
 -12   2  13        4.05        0.03      3.02 o 
 -11   2  13        1.92       -1.80      2.58 o 
 -10   2  13       32.33       26.77      3.60 o 
  -9   2  13        2.74       -1.45      2.54 o 
  -8   2  13      101.70       86.93      4.24 o 
  -7   2  13      343.31      351.37      7.47 o 
  -6   2  13       23.53       15.19      2.94 o 
  -5   2  13        3.85        2.99      2.36 o 
  -4   2  13       73.21       62.82      4.00 o 
  -3   2  13       92.39       79.19      4.00 o 
  -2   2  13        8.31        3.36      2.31 o 
  -1   2  13       19.22       15.12      2.98 o 
   0   2  13       40.70       52.19      4.10 o 
   1   2  13       39.11       37.42      3.73 o 
   2   2  13       11.35        7.40      3.42 o 
   3   2  13        5.73        5.40      3.42 o 
   4   2  13        9.87        2.44      3.70 o 
   5   2  13        6.50        7.93      4.19 o 
   6   2  13       36.22       40.44      5.66 o 
 -16   3  13       23.04       12.61      7.28 o 
 -15   3  13       31.02       26.03      8.03 o 
 -14   3  13        0.03       -1.45      4.27 o 
 -13   3  13       13.80        5.73      4.14 o 
 -12   3  13        1.12       -2.11      3.36 o 
 -11   3  13       99.15       85.35      7.00 o 
 -10   3  13       16.18        9.67      3.52 o 
  -9   3  13        2.61        0.97      2.76 o 
  -8   3  13       64.66       57.84      4.55 o 
  -7   3  13      226.28      220.24      6.30 o 
  -6   3  13       24.83       19.46      3.30 o 
  -5   3  13      295.10      307.47      7.27 o 
  -4   3  13       76.58       61.52      4.49 o 
  -3   3  13        3.60        0.94      2.41 o 
  -2   3  13      129.19      147.60      5.35 o 
  -1   3  13        6.46        5.78      2.72 o 
   0   3  13        1.66       -1.32      3.08 o 
   1   3  13        0.50       -0.79      3.15 o 
   2   3  13       23.52       15.38      4.08 o 
   3   3  13       57.65       70.93      6.69 o 
   4   3  13       25.28       30.08      5.03 o 
   5   3  13       18.93       26.56      6.22 o 
 -15   4  13       97.69       88.34     15.26 o 
 -14   4  13        5.99        3.11      6.44 o 
 -13   4  13        3.33        4.32      5.97 o 
 -12   4  13       28.68       19.41      4.84 o 
 -11   4  13       21.59       18.09      4.75 o 
 -10   4  13       81.76       75.51      6.59 o 
  -9   4  13       92.24       96.78      6.06 o 
  -8   4  13       51.37       55.67      5.69 o 
  -7   4  13       45.32       44.30      4.43 o 
  -6   4  13       75.64       72.32      4.95 o 
  -5   4  13       57.44       73.66      5.07 o 
  -4   4  13      121.44      115.02      5.08 o 
  -3   4  13       31.64       34.54      4.04 o 
  -2   4  13        1.68       -0.93      2.85 o 
  -1   4  13       16.85       15.94      3.96 o 
   0   4  13       22.51       26.05      4.49 o 
   1   4  13        6.92        6.06      4.01 o 
   2   4  13       16.57       10.46      5.23 o 
   3   4  13       24.79       29.35      6.25 o 
   4   4  13       62.60       70.27      8.40 o 
 -13   5  13      127.08      128.23     10.83 o 
 -12   5  13        3.59       -0.61      6.61 o 
 -11   5  13       12.32       17.95      5.64 o 
 -10   5  13       46.36       43.75      5.91 o 
  -9   5  13        1.70       -4.57      4.02 o 
  -8   5  13       41.34       33.38      5.48 o 
  -7   5  13        6.99        4.13      4.41 o 
  -6   5  13        4.68        5.60      4.02 o 
  -5   5  13        1.59        0.49      4.03 o 
  -4   5  13       55.62       61.80      5.57 o 
  -3   5  13        1.79        0.09      3.70 o 
  -2   5  13       55.03       71.25      6.38 o 
  -1   5  13       93.74      126.56      6.72 o 
   0   5  13        9.88        9.06      5.24 o 
   1   5  13       15.46       19.27      5.99 o 
   2   5  13       17.34       31.09      7.01 o 
  -9   6  13        0.05       -0.19      5.06 o 
  -8   6  13       22.45       28.02      5.99 o 
  -7   6  13       14.10       15.36      5.54 o 
  -6   6  13       13.08       15.73      5.38 o 
  -5   6  13        0.33       -2.87      5.42 o 
  -4   6  13        4.13        5.33      5.88 o 
  -3   6  13        0.23       -1.76      7.03 o 
  -2   6  13       13.46       17.58      9.24 o 
 -16   0  14      310.41      281.94     12.59 o 
 -14   0  14       14.16        5.88      5.11 o 
 -12   0  14       14.19       12.57      5.03 o 
 -10   0  14       33.55       31.75      5.41 o 
  -8   0  14      320.95      301.95     10.35 o 
  -6   0  14       52.23       37.06      5.22 o 
  -4   0  14      599.26      669.34     14.35 o 
  -2   0  14       80.88       59.47      5.09 o 
   0   0  14        2.24        4.19      3.75 o 
   2   0  14       60.03       72.92      6.21 o 
   4   0  14       45.59       65.50     10.21 o 
 -17   1  14       40.32       30.17      6.32 o 
 -16   1  14       34.79       32.29      5.91 o 
 -15   1  14       25.42       23.49      5.48 o 
 -14   1  14       14.97       10.19      3.82 o 
 -13   1  14        8.53        3.54      3.36 o 
 -12   1  14      382.88      332.94      8.43 o 
 -11   1  14      121.79       99.20      4.95 o 
 -10   1  14        5.46        6.33      2.93 o 
  -9   1  14       83.30       69.70      4.05 o 
  -8   1  14       18.55       10.76      2.93 o 
  -7   1  14        0.08       -3.47      2.21 o 
  -6   1  14      155.83      143.65      5.09 o 
  -5   1  14      153.70      137.12      4.95 o 
  -4   1  14       25.40       25.65      3.31 o 
  -3   1  14      192.60      194.93      5.82 o 
  -2   1  14       20.11       13.13      2.93 o 
  -1   1  14       11.17        8.74      2.73 o 
   0   1  14       82.42       68.76      4.12 o 
   1   1  14       52.28       51.80      4.33 o 
   2   1  14      143.59      155.05      6.98 o 
   3   1  14       48.20       56.23      5.79 o 
   4   1  14       33.34       29.58      5.99 o 
   5   1  14        3.23       -0.64      5.37 o 
 -16   2  14       21.66       15.95      5.87 o 
 -15   2  14        4.12       -2.89      4.41 o 
 -14   2  14       23.53       14.05      4.86 o 
 -13   2  14       29.01       18.92      4.75 o 
 -12   2  14       21.05       19.56      3.75 o 
 -11   2  14        1.93        0.23      3.05 o 
 -10   2  14        6.37        6.31      2.93 o 
  -9   2  14       19.04       13.54      3.28 o 
  -8   2  14       22.34       16.87      3.32 o 
  -7   2  14        1.91       -0.66      2.42 o 
  -6   2  14        1.65       -1.77      2.32 o 
  -5   2  14       21.25       15.08      2.99 o 
  -4   2  14      211.70      221.35      6.28 o 
  -3   2  14        4.30        1.77      2.47 o 
  -2   2  14       11.35       11.95      3.04 o 
  -1   2  14        1.89       -0.55      2.55 o 
   0   2  14       13.78       21.42      3.49 o 
   1   2  14        3.07        1.06      3.25 o 
   2   2  14        2.80        2.01      3.40 o 
   3   2  14       29.77       29.95      4.80 o 
   4   2  14       10.66       14.97      4.55 o 
   5   2  14       40.79       46.31      5.92 o 
 -15   3  14        2.81        2.37      6.76 o 
 -14   3  14        0.00        4.61      4.57 o 
 -13   3  14        0.16        3.60      4.15 o 
 -12   3  14       50.29       43.64      5.68 o 
 -11   3  14       14.31       12.84      4.20 o 
 -10   3  14      114.97       97.23      5.04 o 
  -9   3  14       28.41       21.50      3.62 o 
  -8   3  14       28.73       26.21      3.78 o 
  -7   3  14       21.68       20.48      3.47 o 
  -6   3  14       48.14       50.38      4.48 o 
  -5   3  14       66.91       70.18      4.99 o 
  -4   3  14       69.14       69.31      4.53 o 
  -3   3  14      187.49      204.81      6.37 o 
  -2   3  14       13.82       11.14      3.21 o 
  -1   3  14       35.99       36.34      4.17 o 
   0   3  14       13.15       10.30      3.85 o 
   1   3  14       14.35       13.02      4.08 o 
   2   3  14        9.33        7.28      4.04 o 
   3   3  14       32.27       39.76      5.41 o 
   4   3  14        0.99       -0.24      5.13 o 
 -14   4  14       15.11        8.79      7.30 o 
 -13   4  14        3.00        1.52      4.67 o 
 -12   4  14       14.68       12.83      4.89 o 
 -11   4  14       12.52       10.28      4.50 o 
 -10   4  14       15.94       10.10      4.08 o 
  -9   4  14        4.21        6.36      4.14 o 
  -8   4  14       71.12       78.51      6.62 o 
  -7   4  14       80.39       76.06      5.06 o 
  -6   4  14       29.69       27.70      4.17 o 
  -5   4  14       48.08       46.51      4.60 o 
  -4   4  14        4.31        0.93      3.11 o 
  -3   4  14       12.46       12.72      3.50 o 
  -2   4  14      144.09      154.86      8.50 o 
  -1   4  14       37.60       43.46      5.33 o 
   0   4  14        1.23       -0.46      3.89 o 
   1   4  14        2.10       -2.28      3.81 o 
   2   4  14       28.48       40.66     10.83 o 
 -11   5  14       54.02       50.09      6.57 o 
 -10   5  14      126.53      125.14      8.08 o 
  -9   5  14        9.26        4.54      4.83 o 
  -8   5  14       31.22       40.88      6.27 o 
  -7   5  14       14.42       14.98      5.03 o 
  -6   5  14      243.23      307.41     10.26 o 
  -5   5  14       16.53       14.39      4.69 o 
  -4   5  14       17.53       12.31      4.71 o 
  -3   5  14        7.97        9.44      4.48 o 
  -2   5  14        1.11        2.28      4.10 o 
  -1   5  14        7.49        5.25      4.94 o 
   0   5  14       17.11        9.01      5.69 o 
 -15   0  15        0.48       -1.57      5.43 o 
 -13   0  15       26.99       15.84      5.57 o 
 -11   0  15       27.58       23.16      5.37 o 
  -9   0  15       15.13       10.43      4.39 o 
  -7   0  15        4.38        5.00      3.83 o 
  -5   0  15      168.34      174.83      8.10 o 
  -3   0  15      103.10       96.30      6.36 o 
  -1   0  15        1.45       -4.32      3.57 o 
   1   0  15      217.47      260.78      9.95 o 
   3   0  15       25.04       41.06      9.36 o 
 -16   1  15       28.68       20.88      5.90 o 
 -15   1  15        0.81       -0.41      4.11 o 
 -14   1  15       30.26       25.98      4.69 o 
 -13   1  15       99.88       89.68      5.49 o 
 -12   1  15        5.76        2.56      3.29 o 
 -11   1  15        0.56        0.01      2.98 o 
 -10   1  15       13.99        8.67      3.18 o 
  -9   1  15      161.46      148.69      5.70 o 
  -8   1  15        7.61        3.32      2.83 o 
  -7   1  15        0.03       -1.70      2.46 o 
  -6   1  15       13.12        6.92      2.91 o 
  -5   1  15       39.69       38.17      3.88 o 
  -4   1  15       30.40       25.84      3.55 o 
  -3   1  15       16.26       20.30      3.27 o 
  -2   1  15        9.64        8.73      3.01 o 
  -1   1  15        0.77       -0.70      2.63 o 
   0   1  15       13.23       13.20      3.26 o 
   1   1  15       28.46       25.70      3.87 o 
   2   1  15       47.27       55.94      5.72 o 
   3   1  15      122.39      165.58      7.43 o 
   4   1  15       18.80       22.89      6.58 o 
 -16   2  15        1.48        0.36      5.25 o 
 -15   2  15        1.06       -0.54      4.88 o 
 -14   2  15        0.93       -3.04      4.55 o 
 -13   2  15      159.91      136.97      7.51 o 
 -12   2  15       14.37       10.59      3.63 o 
 -11   2  15       83.13       75.80      5.32 o 
 -10   2  15       22.82       14.35      3.48 o 
  -9   2  15       59.83       61.68      4.98 o 
  -8   2  15       10.16        8.61      3.16 o 
  -7   2  15       46.62       48.64      4.35 o 
  -6   2  15       21.71       19.57      3.80 o 
  -5   2  15        9.42       14.04      3.32 o 
  -4   2  15       36.54       39.30      4.74 o 
  -3   2  15        4.60       -1.23      2.72 o 
  -2   2  15        0.60       -2.84      2.69 o 
  -1   2  15       38.59       43.93      4.27 o 
   0   2  15       30.24       36.37      4.94 o 
   1   2  15        8.13        5.79      3.93 o 
   2   2  15       12.27        3.71      3.90 o 
   3   2  15        0.18        0.20      4.19 o 
 -14   3  15        0.45       -1.68      4.62 o 
 -13   3  15       12.41        5.43      4.43 o 
 -12   3  15        1.84       -3.49      4.03 o 
 -11   3  15        2.70        2.03      3.74 o 
 -10   3  15        0.79       -0.22      3.29 o 
  -9   3  15       24.33       22.30      4.60 o 
  -8   3  15       18.52       18.30      3.77 o 
  -7   3  15        4.30        1.56      3.04 o 
  -6   3  15        1.40       -0.63      2.83 o 
  -5   3  15        5.54        6.21      3.18 o 
  -4   3  15       54.46       58.24      4.94 o 
  -3   3  15       56.71       66.40      5.08 o 
  -2   3  15       14.76       10.69      3.52 o 
  -1   3  15        2.10       -0.78      3.55 o 
   0   3  15        0.10       -2.00      3.65 o 
   1   3  15       70.01       87.79      5.91 o 
   2   3  15       70.69      114.71      6.68 o 
 -13   4  15      107.48      102.77      8.58 o 
 -12   4  15        0.01       -3.55      4.44 o 
 -11   4  15       94.73       96.53      7.45 o 
 -10   4  15       27.40       27.95      5.30 o 
  -9   4  15       88.95       95.45      6.34 o 
  -8   4  15        2.13        0.13      3.99 o 
  -7   4  15       12.23       14.37      3.86 o 
  -6   4  15       18.09       17.34      4.01 o 
  -5   4  15       22.88       24.39      4.27 o 
  -4   4  15        8.05        7.91      3.79 o 
  -3   4  15       16.04       20.85      4.60 o 
  -2   4  15        9.71        7.25      4.28 o 
  -1   4  15        2.40        1.71      4.08 o 
   0   4  15        5.21        2.21      4.41 o 
  -9   5  15      110.41      114.67      7.43 o 
  -8   5  15        6.20       -0.42      4.82 o 
  -7   5  15       23.28       19.92      5.58 o 
  -6   5  15       26.76       25.45      6.86 o 
  -5   5  15        3.46        3.46      4.93 o 
  -4   5  15       18.48       17.20      5.10 o 
  -3   5  15       13.27       20.49      5.25 o 
 -14   0  16      203.24      185.75     10.61 o 
 -12   0  16      108.36       90.96      7.48 o 
 -10   0  16      322.47      292.03     11.37 o 
  -8   0  16        8.39        9.47      4.52 o 
  -6   0  16      159.89      149.18      8.16 o 
  -4   0  16       58.35       59.21      6.80 o 
  -2   0  16       13.35       10.39      4.68 o 
   0   0  16       48.14       70.29      7.58 o 
   2   0  16       24.86        8.90      8.17 o 
 -15   1  16        8.82        1.58      4.49 o 
 -14   1  16        9.68        9.26      4.32 o 
 -13   1  16       27.92       15.77      4.40 o 
 -12   1  16      174.25      145.71      6.38 o 
 -11   1  16       11.02        7.23      3.50 o 
 -10   1  16       60.60       67.91      5.40 o 
  -9   1  16        6.56        3.68      3.24 o 
  -8   1  16       80.07       65.50      5.09 o 
  -7   1  16       24.27       19.91      3.64 o 
  -6   1  16      317.10      322.76      7.97 o 
  -5   1  16       53.51       50.84      4.60 o 
  -4   1  16        5.07        3.34      2.82 o 
  -3   1  16        2.46        1.64      2.88 o 
  -2   1  16      269.51      308.44      7.94 o 
  -1   1  16       24.38       24.54      3.84 o 
   0   1  16        2.61        1.27      3.16 o 
   1   1  16       22.64       21.49      5.66 o 
   2   1  16       48.26       58.44      6.11 o 
 -15   2  16        5.18        4.31      5.30 o 
 -14   2  16       16.69       19.28      5.62 o 
 -13   2  16        2.55        3.95      4.46 o 
 -12   2  16       43.10       26.69      4.44 o 
 -11   2  16        9.12        5.21      3.50 o 
 -10   2  16        9.47        2.77      3.29 o 
  -9   2  16        8.11        4.56      3.14 o 
  -8   2  16        0.63       -1.63      2.95 o 
  -7   2  16        1.14       -0.41      2.96 o 
  -6   2  16       30.93       28.76      3.96 o 
  -5   2  16       15.96       13.64      3.44 o 
  -4   2  16        0.59       -4.06      2.99 o 
  -3   2  16        4.67        0.52      3.13 o 
  -2   2  16       15.49       14.91      3.62 o 
  -1   2  16       34.67       37.26      4.50 o 
   0   2  16       10.70       17.38      4.74 o 
   1   2  16       19.00       25.41      4.92 o 
 -13   3  16        4.60        0.32      4.61 o 
 -12   3  16        3.75       -0.69      4.42 o 
 -11   3  16        9.10        5.92      4.39 o 
 -10   3  16        0.41       -1.95      3.59 o 
  -9   3  16        8.49        7.72      3.59 o 
  -8   3  16        0.01       -2.18      3.14 o 
  -7   3  16       13.18       10.77      3.67 o 
  -6   3  16       44.44       47.06      4.70 o 
  -5   3  16       15.95       12.14      3.70 o 
  -4   3  16        1.01       -1.21      3.28 o 
  -3   3  16       10.62        9.97      3.69 o 
  -2   3  16        1.95       -2.28      4.27 o 
  -1   3  16        2.96       -1.96      4.00 o 
   0   3  16        5.80        6.97      4.68 o 
 -11   4  16        8.22        6.55      4.85 o 
 -10   4  16       81.10       86.71      7.64 o 
  -9   4  16        6.31       -0.84      5.92 o 
  -8   4  16        3.11        1.31      4.55 o 
  -7   4  16        0.19       -3.89      3.57 o 
  -6   4  16       15.97        8.55      4.23 o 
  -5   4  16        2.79        1.31      3.84 o 
  -4   4  16       51.52       61.31      5.66 o 
  -3   4  16       14.52       14.21      4.83 o 
  -2   4  16        6.54        4.05      4.71 o 
 -13   0  17       12.09        7.29      6.04 o 
 -11   0  17        0.50       -1.42      4.79 o 
  -9   0  17       72.93       89.28      7.76 o 
  -7   0  17       57.71       73.60      7.70 o 
  -5   0  17       49.34       52.05      6.95 o 
  -3   0  17       12.08       10.35      5.04 o 
  -1   0  17       16.07       21.97      5.71 o 
 -14   1  17       16.24        9.11      4.68 o 
 -13   1  17       26.73       13.75      4.64 o 
 -12   1  17        2.81        1.94      3.95 o 
 -11   1  17        1.08       -2.06      3.43 o 
 -10   1  17       15.99       13.82      3.87 o 
  -9   1  17       50.16       46.26      4.97 o 
  -8   1  17       12.82        7.40      3.58 o 
  -7   1  17        7.94        5.37      3.20 o 
  -6   1  17       21.62       18.11      3.91 o 
  -5   1  17       39.43       38.15      4.47 o 
  -4   1  17        1.41       -0.52      3.11 o 
  -3   1  17       12.98       15.17      3.75 o 
  -2   1  17       15.77       16.05      3.87 o 
  -1   1  17       78.10      102.45      5.44 o 
   0   1  17        6.73        3.50      4.32 o 
 -13   2  17       34.76       30.68      5.88 o 
 -12   2  17        0.66       -5.92      3.73 o 
 -11   2  17        1.98       -0.54      3.63 o 
 -10   2  17       14.88       16.17      4.19 o 
  -9   2  17        4.16        2.46      3.38 o 
  -8   2  17        6.04        6.92      3.53 o 
  -7   2  17       28.13       29.80      4.26 o 
  -6   2  17       15.59       13.09      3.74 o 
  -5   2  17        7.21        3.45      3.39 o 
  -4   2  17        5.21        8.16      3.53 o 
  -3   2  17       22.29       20.82      4.15 o 
  -2   2  17       35.19       40.59      4.73 o 
  -1   2  17       55.87       81.94      6.96 o 
 -11   3  17        0.15       -2.11      4.55 o 
 -10   3  17        6.57       -1.34      3.93 o 
  -9   3  17       33.04       33.99      4.90 o 
  -8   3  17        1.53       -1.38      3.53 o 
  -7   3  17        0.70       -3.28      3.55 o 
  -6   3  17       39.50       43.77      4.94 o 
  -5   3  17        1.17        1.89      3.57 o 
  -4   3  17        0.56       -3.89      3.70 o 
  -3   3  17       10.86       12.32      4.70 o 
 -12   0  18       55.50       44.54      7.62 o 
 -10   0  18       13.46        0.55      5.19 o 
  -8   0  18       83.54       78.53      8.64 o 
  -6   0  18        3.05       -1.44      4.61 o 
  -4   0  18       11.72       11.60      5.53 o 
 -12   1  18       13.26        5.22      4.34 o 
 -11   1  18       16.29       12.42      4.32 o 
 -10   1  18       36.07       29.93      4.55 o 
  -9   1  18       62.17       65.89      5.80 o 
  -8   1  18       46.89       41.51      5.10 o 
  -7   1  18       45.15       46.60      4.98 o 
  -6   1  18      189.09      231.77      7.59 o 
  -5   1  18        2.13        1.91      3.59 o 
  -4   1  18        0.71       -0.03      3.63 o 
  -3   1  18       46.10       51.45      5.19 o 
 -11   2  18        0.47        2.16      4.28 o 
 -10   2  18       30.25       23.82      4.78 o 
  -9   2  18        6.91        2.07      3.72 o 
  -8   2  18        4.72        0.47      3.90 o 
  -7   2  18       22.55       13.17      4.13 o 
  -6   2  18        1.96       -0.06      3.61 o 
  -5   2  18       10.07        6.36      3.77 o 
  -4   2  18        1.40        1.81      3.88 o 
                                                 
